# Supplementary material for: Genetic Deletion of Hesx1 Promotes Exit from the Pluripotent State and Impairs Developmental Diapause
Source: Stem Cell Reports. 2019 Nov 21;13(6):970–9. doi: 10.1016/j.stemcr.2019.10.014 (PMC6915801; doi:10.1016/j.stemcr.2019.10.014)
Supplement: Table S2. Gene Expression Data Comparing Hesx1−/− Mutant versus Hesx1+/+ Wild-Type ES Cells [file mmc2.xlsx]

## Sheet: Table S2a
Differential expression results comparing Hesx1-/- ES cells after 24 hours of 2i removal to their WT control in the same conditions. baseMean= mean of normalized read count across all samples. log2 fold change= log2 Fold change between mutant and WT cells . lfcSE = standard error of the log2 Fold Change. To transform the log2 fold change into standard fold change, simply calculate the 2 power of …
	Row.names	baseMean	log2FoldChange	lfcSE	stat	pvalue	padj	SYMBOL
7524	ENSMUSG00000029661	1419.87	8.24242	0.365095	22.5761	7.45e-113	1.34e-108	Col1a2
267	ENSMUSG00000001506	1398.77	6.32406	0.315019	20.0752	1.22e-89	1.09e-85	Col1a1
5387	ENSMUSG00000026043	861.773	8.05064	0.445729	18.0617	6.38e-73	3.83e-69	Col3a1
454	ENSMUSG00000002602	370.145	5.23954	0.290785	18.0186	1.39e-72	6.26e-69	Axl
6706	ENSMUSG00000028364	831.896	6.86405	0.430372	15.9491	2.89e-57	1.04e-53	Tnc
198	ENSMUSG00000001119	332.422	7.46516	0.473707	15.759	5.95e-56	1.78e-52	Col6a1
1128	ENSMUSG00000007655	247.325	6.97963	0.471405	14.806	1.34e-49	3.44e-46	Cav1
18138	ENSMUSG00000064080	1005.33	5.2737	0.369843	14.2593	3.92e-46	8.82e-43	Fbln2
5386	ENSMUSG00000026042	367.698	5.35166	0.38394	13.9388	3.68e-44	7.35e-41	Col5a2
1748	ENSMUSG00000016494	279.095	4.75322	0.345539	13.756	4.69e-43	8.44e-40	Cd34
8406	ENSMUSG00000031375	376.787	5.54689	0.404541	13.7116	8.66e-43	1.42e-39	Bgn
5663	ENSMUSG00000026532	1239.85	-3.05014	0.227054	-13.4335	3.85e-41	5.76e-38	Spta1
2430	ENSMUSG00000020241	144.381	4.85928	0.368747	13.1778	1.18e-39	1.63e-36	Col6a2
811	ENSMUSG00000005087	319.062	5.60699	0.427069	13.129	2.25e-39	2.89e-36	Cd44
21212	ENSMUSG00000074415	133.26	4.72819	0.377966	12.5095	6.62e-36	7.94e-33	3110039I08Rik
14339	ENSMUSG00000048126	293.547	4.8322	0.386906	12.4893	8.54e-36	9.6e-33	Col6a3
19649	ENSMUSG00000068220	636.743	3.28295	0.275949	11.8969	1.23e-32	1.3e-29	Lgals1
6380	ENSMUSG00000027800	199.707	5.91107	0.516692	11.4402	2.63e-30	2.63e-27	Tm4sf1
682	ENSMUSG00000004105	166.68	4.60456	0.408869	11.2617	2.03e-29	1.92e-26	Angptl2
12372	ENSMUSG00000041445	279.959	3.86927	0.346095	11.1798	5.12e-29	4.6e-26	Mmrn2
1528	ENSMUSG00000014599	106.868	4.67231	0.428014	10.9163	9.64e-28	8.25e-25	Csf1
8524	ENSMUSG00000031558	132.66	3.57894	0.330083	10.8425	2.16e-27	1.77e-24	Slit2
2574	ENSMUSG00000020473	507.488	4.74994	0.440392	10.7857	4.02e-27	3.14e-24	Aebp1
5752	ENSMUSG00000026674	402.276	4.87813	0.458098	10.6487	1.77e-26	1.33e-23	Ddr2
7295	ENSMUSG00000029304	5802.14	2.6211	0.2591	10.1162	4.68e-24	3.37e-21	Spp1
5856	ENSMUSG00000026837	709.852	3.2882	0.327085	10.053	8.91e-24	6.16e-21	Col5a1
5399	ENSMUSG00000026069	126.972	3.42851	0.344483	9.95261	2.46e-23	1.64e-20	Il1rl1
21428	ENSMUSG00000074934	115.517	5.04151	0.510231	9.88082	5.04e-23	3.24e-20	Grem1
4979	ENSMUSG00000025203	12537	2.0455	0.208674	9.80235	1.1e-22	6.82e-20	Scd2
17461	ENSMUSG00000061232	680.475	1.7238	0.177116	9.7326	2.19e-22	1.31e-19	H2-K1
7179	ENSMUSG00000029119	288.71	2.53445	0.26153	9.69085	3.3e-22	1.91e-19	Man2b2
4344	ENSMUSG00000024087	94.9557	4.06856	0.422347	9.63322	5.79e-22	3.25e-19	Cyp1b1
19643	ENSMUSG00000068196	68.4325	5.15242	0.544251	9.46699	2.88e-21	1.57e-18	Col8a1
8	ENSMUSG00000000058	53.8427	5.18911	0.54837	9.46279	3e-21	1.59e-18	Cav2
5051	ENSMUSG00000025348	83.6297	3.5739	0.37894	9.43131	4.05e-21	2.08e-18	Itga7
13718	ENSMUSG00000045954	112.265	5.02046	0.533537	9.40976	4.97e-21	2.48e-18	Sdpr
28721	ENSMUSG00000086563	458.783	3.91023	0.420154	9.30665	1.32e-20	6.41e-18	NA
7175	ENSMUSG00000029108	101.763	5.19742	0.559868	9.2833	1.64e-20	7.78e-18	Pcdh7
3515	ENSMUSG00000022098	176.195	3.50664	0.379774	9.23349	2.62e-20	1.21e-17	Bmp1
8990	ENSMUSG00000032332	71.9339	4.04761	0.440635	9.18586	4.08e-20	1.84e-17	Col12a1
8350	ENSMUSG00000031274	147.467	4.26259	0.467993	9.10823	8.37e-20	3.67e-17	Col4a5
8446	ENSMUSG00000031441	665.75	1.85693	0.206484	8.99309	2.4e-19	1.03e-16	Atp11a
9276	ENSMUSG00000032911	55.5408	4.34221	0.483522	8.98038	2.7e-19	1.13e-16	Cspg4
9232	ENSMUSG00000032796	1630.15	3.85392	0.432649	8.90771	5.21e-19	2.13e-16	Lama1
133	ENSMUSG00000000753	367.86	4.20403	0.475749	8.83665	9.86e-19	3.94e-16	Serpinf1
2049	ENSMUSG00000018906	344.662	2.93822	0.33404	8.79602	1.42e-18	5.54e-16	P4ha2
11384	ENSMUSG00000038756	183.521	2.41757	0.275461	8.77645	1.69e-18	6.46e-16	Ttll6
8629	ENSMUSG00000031740	360.923	2.41484	0.277991	8.68674	3.73e-18	1.4e-15	Mmp2
6547	ENSMUSG00000028073	93.1458	4.56326	0.525788	8.67891	4e-18	1.47e-15	Pear1
8807	ENSMUSG00000032011	175.532	2.67775	0.308732	8.67338	4.19e-18	1.51e-15	Thy1
20645	ENSMUSG00000072812	1771.92	3.19539	0.370539	8.62362	6.49e-18	2.29e-15	NA
178	ENSMUSG00000001025	488.789	3.15264	0.370437	8.51058	1.73e-17	5.99e-15	S100a6
10688	ENSMUSG00000037071	3300.35	2.40019	0.283381	8.46982	2.46e-17	8.34e-15	Scd1
5697	ENSMUSG00000026586	100.612	3.78778	0.448368	8.44791	2.97e-17	9.88e-15	Prrx1
32199	ENSMUSG00000091542	241.207	2.26481	0.268594	8.43213	3.39e-17	1.11e-14	NA
2886	ENSMUSG00000020964	967.88	1.39263	0.165278	8.42601	3.58e-17	1.15e-14	Sel1l
7316	ENSMUSG00000029338	103.216	4.03692	0.48423	8.33677	7.63e-17	2.41e-14	Antxr2
6621	ENSMUSG00000028207	534.025	1.70335	0.20558	8.28559	1.18e-16	3.64e-14	Asph
11941	ENSMUSG00000040212	118.513	3.53028	0.426492	8.27749	1.26e-16	3.84e-14	Emp3
7149	ENSMUSG00000029070	128.046	3.39093	0.411914	8.23215	1.84e-16	5.51e-14	Mxra8
853	ENSMUSG00000005413	1496.95	-1.63643	0.198926	-8.22633	1.93e-16	5.69e-14	Hmox1
16367	ENSMUSG00000056481	59.8116	4.73348	0.576244	8.21437	2.13e-16	6.19e-14	Cd248
2134	ENSMUSG00000019539	297.852	1.81819	0.223482	8.13574	4.09e-16	1.17e-13	Rcn3
11530	ENSMUSG00000039116	50.708	3.91996	0.483348	8.11002	5.06e-16	1.42e-13	Adgrg6
7031	ENSMUSG00000028883	82.7735	4.15543	0.516333	8.04797	8.42e-16	2.33e-13	Sema3a
14474	ENSMUSG00000048612	378.417	2.98995	0.373385	8.00768	1.17e-15	3.19e-13	Myof
13784	ENSMUSG00000046186	155.867	2.79872	0.3497	8.00318	1.21e-15	3.25e-13	Cd109
2084	ENSMUSG00000019139	2652.09	-1.2368	0.154758	-7.99184	1.33e-15	3.52e-13	Isyna1
12135	ENSMUSG00000040690	90.9432	3.69168	0.462387	7.98397	1.42e-15	3.69e-13	Col16a1
3864	ENSMUSG00000022665	33.0089	4.42996	0.555478	7.97505	1.52e-15	3.91e-13	Ccdc80
6478	ENSMUSG00000027966	106.542	3.48408	0.437747	7.95912	1.73e-15	4.39e-13	Col11a1
9738	ENSMUSG00000034330	882.751	-1.55019	0.194849	-7.95584	1.78e-15	4.4e-13	Plcg2
10053	ENSMUSG00000035202	17207.2	-1.3022	0.163686	-7.95546	1.78e-15	4.4e-13	Lars2
13539	ENSMUSG00000045312	87.9866	3.43554	0.434997	7.89785	2.84e-15	6.9e-13	Lhfpl2
2245	ENSMUSG00000019916	368.88	1.87306	0.237423	7.88915	3.04e-15	7.3e-13	P4ha1
14093	ENSMUSG00000047250	92.5145	3.49975	0.444216	7.87848	3.31e-15	7.84e-13	Ptgs1
4002	ENSMUSG00000022887	36.9767	4.49481	0.57354	7.83697	4.62e-15	1.08e-12	Masp1
851	ENSMUSG00000005397	3364.89	2.54826	0.326285	7.80992	5.72e-15	1.32e-12	Nid1
19615	ENSMUSG00000068079	495.127	-2.4109	0.309346	-7.79353	6.52e-15	1.48e-12	Tcf15
11158	ENSMUSG00000038244	57.9953	3.61514	0.466153	7.75526	8.82e-15	1.98e-12	Mical2
19462	ENSMUSG00000067276	72.8954	2.83357	0.365595	7.75058	9.15e-15	2.03e-12	Capn6
6527	ENSMUSG00000028041	331.393	1.6704	0.215761	7.74191	9.79e-15	2.12e-12	Adam15
9175	ENSMUSG00000032625	39.2023	4.07946	0.527007	7.74081	9.88e-15	2.12e-12	Thsd7a
17886	ENSMUSG00000063011	326.413	3.24821	0.419486	7.74332	9.69e-15	2.12e-12	Msln
4824	ENSMUSG00000024940	137.352	3.5674	0.461172	7.73549	1.03e-14	2.15e-12	Ltbp3
8810	ENSMUSG00000032014	209.192	3.94336	0.509768	7.73559	1.03e-14	2.15e-12	Oaf
339	ENSMUSG00000001911	94.6733	2.78481	0.36122	7.70947	1.26e-14	2.61e-12	Nfix
4214	ENSMUSG00000023830	2217.86	1.55881	0.202422	7.70078	1.35e-14	2.76e-12	Igf2r
5632	ENSMUSG00000026478	9062.32	1.39649	0.181645	7.68804	1.49e-14	2.99e-12	Lamc1
8695	ENSMUSG00000031841	31.4035	4.3114	0.560819	7.68768	1.5e-14	2.99e-12	Cdh13
3419	ENSMUSG00000021939	1681.25	1.41948	0.186472	7.61233	2.69e-14	5.32e-12	Ctsb
15103	ENSMUSG00000050966	3297.84	-1.73253	0.227638	-7.6109	2.72e-14	5.32e-12	Lin28a
4376	ENSMUSG00000024140	2660.46	-1.25265	0.165594	-7.5646	3.89e-14	7.52e-12	Epas1
4808	ENSMUSG00000024909	104.546	3.23193	0.428104	7.5494	4.37e-14	8.37e-12	Efemp2
5882	ENSMUSG00000026880	230.599	1.77743	0.23555	7.5459	4.49e-14	8.5e-12	Stom
4090	ENSMUSG00000023046	49.1495	4.17248	0.553516	7.53813	4.77e-14	8.93e-12	Igfbp6
505	ENSMUSG00000002900	2733.38	1.98735	0.265688	7.48	7.43e-14	1.36e-11	Lamb1
9742	ENSMUSG00000034336	276.964	-2.31507	0.309477	-7.48057	7.4e-14	1.36e-11	Ina
16630	ENSMUSG00000057666	55848.3	-1.49769	0.200648	-7.46425	8.38e-14	1.52e-11	Gapdh
16631	ENSMUSG00000057666	55848.3	-1.49769	0.200648	-7.46425	8.38e-14	1.52e-11	Gapdh-ps15
19971	ENSMUSG00000069939	20155.1	-1.4835	0.199203	-7.44719	9.54e-14	1.72e-11	NA
5479	ENSMUSG00000026202	1462.8	-1.4964	0.20161	-7.42222	1.15e-13	2.05e-11	Tuba4a
11013	ENSMUSG00000037949	74.5841	2.63788	0.355652	7.41703	1.2e-13	2.09e-11	Ano10
14130	ENSMUSG00000047414	109.69	3.20925	0.432691	7.41695	1.2e-13	2.09e-11	Flrt2
5472	ENSMUSG00000026193	22091.8	1.08485	0.146474	7.40642	1.3e-13	2.24e-11	Fn1
35998	ENSMUSG00000096438	15422.1	-1.50347	0.203303	-7.39522	1.41e-13	2.42e-11	NA
37546	ENSMUSG00000098065	2571.48	-1.42159	0.192336	-7.39116	1.46e-13	2.47e-11	Gm5177
12710	ENSMUSG00000042439	2383.37	-1.25047	0.170671	-7.32678	2.36e-13	3.96e-11	Zfp532
5012	ENSMUSG00000025255	52.6416	3.45384	0.473227	7.2985	2.91e-13	4.85e-11	Zfhx4
14286	ENSMUSG00000047945	2587.76	-1.3334	0.18382	-7.25385	4.05e-13	6.68e-11	Marcksl1
16001	ENSMUSG00000054793	177.039	1.99343	0.276909	7.19885	6.07e-13	9.93e-11	Cadm4
485	ENSMUSG00000002799	258.018	2.27537	0.316477	7.18967	6.49e-13	1.05e-10	Jag2
9880	ENSMUSG00000034714	154.397	1.976	0.275201	7.1802	6.96e-13	1.12e-10	Ttyh2
14469	ENSMUSG00000048583	233.473	3.60714	0.503216	7.16817	7.6e-13	1.21e-10	Igf2
2307	ENSMUSG00000020044	265.947	3.25763	0.456326	7.13883	9.41e-13	1.49e-10	Timp3
6708	ENSMUSG00000028369	37.3667	4.06804	0.570002	7.13689	9.55e-13	1.49e-10	Svep1
3034	ENSMUSG00000021253	34.5527	4.11295	0.576589	7.13323	9.8e-13	1.52e-10	Tgfb3
4667	ENSMUSG00000024665	1284.14	1.41096	0.19837	7.11277	1.14e-12	1.75e-10	Fads2
3620	ENSMUSG00000022265	441.98	3.04645	0.428649	7.1071	1.19e-12	1.81e-10	Ank
3600	ENSMUSG00000022231	116.225	2.28366	0.321393	7.1055	1.2e-12	1.81e-10	Sema5a
23143	ENSMUSG00000079037	124.706	2.42202	0.34181	7.08587	1.38e-12	2.07e-10	Prnp
38430	ENSMUSG00000098973	318.222	-1.50189	0.212019	-7.08378	1.4e-12	2.09e-10	Mir6236
19950	ENSMUSG00000069833	4197.79	2.09892	0.297068	7.06543	1.6e-12	2.36e-10	Ahnak
3523	ENSMUSG00000022108	1079.15	1.24174	0.176088	7.05183	1.77e-12	2.58e-10	Itm2b
309	ENSMUSG00000001751	61.7572	2.71912	0.38668	7.03197	2.04e-12	2.95e-10	Naglu
4666	ENSMUSG00000024664	56.8267	2.90817	0.414067	7.02343	2.16e-12	3.11e-10	Fads3
3811	ENSMUSG00000022565	2323.55	2.03557	0.28992	7.02114	2.2e-12	3.14e-10	Plec
4324	ENSMUSG00000024063	70.3167	3.32423	0.473626	7.01868	2.24e-12	3.17e-10	Lbh
6513	ENSMUSG00000028023	331.06	-2.9983	0.427611	-7.01175	2.35e-12	3.31e-10	Pitx2
37205	ENSMUSG00000097711	1163.59	-1.49318	0.213072	-7.00787	2.42e-12	3.37e-10	Gm5523
8483	ENSMUSG00000031503	1759.78	3.03041	0.432924	6.99987	2.56e-12	3.54e-10	Col4a2
7622	ENSMUSG00000029838	60.8581	4.01968	0.574641	6.99512	2.65e-12	3.64e-10	Ptn
5816	ENSMUSG00000026786	34.5951	3.93144	0.562134	6.99378	2.68e-12	3.65e-10	Apbb1ip
14232	ENSMUSG00000047751	3659.03	-1.4368	0.205546	-6.99016	2.75e-12	3.71e-10	Utf1
6120	ENSMUSG00000027342	3999.73	-1.16126	0.166255	-6.98479	2.85e-12	3.83e-10	Pcna
7800	ENSMUSG00000030224	3101.21	-1.19467	0.171216	-6.97755	3e-12	4e-10	Strap
15713	ENSMUSG00000053560	1317.9	-1.52344	0.218575	-6.96987	3.17e-12	4.2e-10	Ier2
9789	ENSMUSG00000034462	685.463	1.61708	0.23234	6.96	3.4e-12	4.47e-10	Pkd2
23482	ENSMUSG00000079852	26.4339	3.99007	0.573711	6.95485	3.53e-12	4.6e-10	Klra4
23483	ENSMUSG00000079852	26.4339	3.99007	0.573711	6.95485	3.53e-12	4.6e-10	Klra18
12681	ENSMUSG00000042367	275.724	2.9168	0.420636	6.93427	4.08e-12	5.28e-10	Gjb3
12368	ENSMUSG00000041438	2480.57	-1.16825	0.168762	-6.92248	4.44e-12	5.7e-10	Cirh1a
1062	ENSMUSG00000006715	936.135	-1.59373	0.230523	-6.91355	4.73e-12	6.03e-10	Gmnn
5656	ENSMUSG00000026520	1106.99	-1.41675	0.205107	-6.90736	4.94e-12	6.25e-10	Pycr2
6539	ENSMUSG00000028063	498.006	1.81328	0.262734	6.90161	5.14e-12	6.47e-10	Lmna
3452	ENSMUSG00000021990	817.968	-1.59848	0.232296	-6.88124	5.93e-12	7.41e-10	Spata13
21192	ENSMUSG00000074364	148.704	3.18724	0.463357	6.87858	6.05e-12	7.5e-10	Ehd2
20426	ENSMUSG00000071547	958.058	-1.5154	0.220624	-6.86871	6.48e-12	7.98e-10	Nt5dc2
3418	ENSMUSG00000021938	1195.41	-1.24274	0.181353	-6.85263	7.25e-12	8.87e-10	Pspc1
4662	ENSMUSG00000024659	244.01	3.01887	0.441249	6.84163	7.83e-12	9.51e-10	Anxa1
7877	ENSMUSG00000030351	35.8063	3.93713	0.575825	6.83736	8.07e-12	9.74e-10	Tspan11
7039	ENSMUSG00000028896	1917	-1.14556	0.167643	-6.83332	8.3e-12	9.95e-10	Rcc1
2179	ENSMUSG00000019804	1281.86	-1.09329	0.160675	-6.80435	1.02e-11	1.21e-09	Snx3
7298	ENSMUSG00000029309	84.8934	3.68885	0.543821	6.78321	1.18e-11	1.39e-09	Sparcl1
17383	ENSMUSG00000060802	301.748	2.74397	0.404566	6.78251	1.18e-11	1.39e-09	B2m
46579	ENSMUSG00000107230	610.353	1.90851	0.281732	6.7742	1.25e-11	1.46e-09	NA
5471	ENSMUSG00000026192	2434.19	-1.25151	0.1849	-6.76859	1.3e-11	1.51e-09	Atic
1836	ENSMUSG00000017466	1090	4.02886	0.59584	6.76165	1.36e-11	1.56e-09	Timp2
9849	ENSMUSG00000034640	981.568	-1.21619	0.17986	-6.76189	1.36e-11	1.56e-09	Tiparp
3579	ENSMUSG00000022205	2451.42	-1.3338	0.197745	-6.74504	1.53e-11	1.73e-09	Sub1
9000	ENSMUSG00000032348	3248.39	-1.59198	0.236033	-6.74475	1.53e-11	1.73e-09	Gsta4
12579	ENSMUSG00000042079	13067.3	-1.27688	0.189502	-6.7381	1.6e-11	1.8e-09	Hnrnpf
1586	ENSMUSG00000015133	75.5361	2.42719	0.360405	6.73463	1.64e-11	1.84e-09	Lrrk1
749	ENSMUSG00000004655	22.8398	3.94151	0.585586	6.73087	1.69e-11	1.85e-09	Aqp1
2204	ENSMUSG00000019846	88.2151	3.61265	0.536717	6.73101	1.68e-11	1.85e-09	Lama4
6974	ENSMUSG00000028790	3079.41	-1.24503	0.184975	-6.73077	1.69e-11	1.85e-09	Khdrbs1
7337	ENSMUSG00000029377	84.5423	3.97768	0.591717	6.72228	1.79e-11	1.95e-09	Ereg
1760	ENSMUSG00000016541	2452.8	-1.09473	0.162974	-6.7172	1.85e-11	2.01e-09	Atxn10
20120	ENSMUSG00000070469	34.637	3.59915	0.53667	6.70644	1.99e-11	2.15e-09	Adamtsl3
4765	ENSMUSG00000024837	135.022	-2.07399	0.309421	-6.70282	2.04e-11	2.19e-09	Dmrt1
42082	ENSMUSG00000102674	300.724	1.69619	0.253823	6.68259	2.35e-11	2.5e-09	8030442B05Rik
7468	ENSMUSG00000029580	25196	-1.16856	0.175066	-6.67499	2.47e-11	2.62e-09	Actb
4056	ENSMUSG00000022994	97.2065	2.3006	0.344887	6.6706	2.55e-11	2.68e-09	Adcy6
8509	ENSMUSG00000031538	51.9753	3.4666	0.521541	6.64685	2.99e-11	3.13e-09	Plat
9620	ENSMUSG00000034024	7041.12	-1.09977	0.165478	-6.646	3.01e-11	3.13e-09	Cct2
1403	ENSMUSG00000012017	54.4731	2.90282	0.437214	6.63937	3.15e-11	3.23e-09	Scarf2
3768	ENSMUSG00000022505	163.507	2.62476	0.395291	6.64007	3.14e-11	3.23e-09	Emp2
4334	ENSMUSG00000024074	238.466	2.19304	0.330341	6.63871	3.16e-11	3.23e-09	Crim1
16406	ENSMUSG00000056673	181.885	-1.89383	0.286388	-6.61281	3.77e-11	3.83e-09	Kdm5d
12587	ENSMUSG00000042104	229.41	1.57318	0.238687	6.59098	4.37e-11	4.41e-09	Uggt2
11482	ENSMUSG00000039005	25.7107	3.88631	0.590295	6.58367	4.59e-11	4.61e-09	Tlr4
4216	ENSMUSG00000023845	1036.13	1.19123	0.181637	6.55832	5.44e-11	5.44e-09	Lnpep
5751	ENSMUSG00000026672	342.403	-1.94092	0.297556	-6.52287	6.9e-11	6.85e-09	Optn
5664	ENSMUSG00000026535	32.0927	3.82849	0.587899	6.51216	7.41e-11	7.32e-09	Ifi202b
5665	ENSMUSG00000026535	32.0927	3.82849	0.587899	6.51216	7.41e-11	7.32e-09	LOC100044068
1662	ENSMUSG00000015711	886.519	-1.38598	0.213571	-6.48955	8.61e-11	8.45e-09	Prune1
7880	ENSMUSG00000030357	8735.61	-1.25367	0.193227	-6.48806	8.69e-11	8.45e-09	Fkbp4
19742	ENSMUSG00000068740	252.265	1.8346	0.282744	6.48856	8.67e-11	8.45e-09	Celsr2
8523	ENSMUSG00000031557	829.34	-1.58173	0.243932	-6.48429	8.92e-11	8.62e-09	Plekha2
6036	ENSMUSG00000027203	2336.39	-1.35264	0.20865	-6.48283	9e-11	8.66e-09	Dut
3998	ENSMUSG00000022883	279.763	1.45835	0.225023	6.48089	9.12e-11	8.72e-09	Robo1
5972	ENSMUSG00000027068	22.495	3.75554	0.580233	6.47247	9.64e-11	9.18e-09	Dhrs9
14409	ENSMUSG00000048387	22.2673	3.68272	0.569222	6.46974	9.82e-11	9.29e-09	Osr1
816	ENSMUSG00000005124	44.6779	3.73419	0.577368	6.4676	9.96e-11	9.38e-09	Wisp1
14669	ENSMUSG00000049382	183.097	1.80327	0.279156	6.45971	1.05e-10	9.83e-09	Krt8
11032	ENSMUSG00000037992	741.918	-1.29669	0.201047	-6.44969	1.12e-10	1.04e-08	Rara
4005	ENSMUSG00000022892	634.002	2.14583	0.33309	6.4422	1.18e-10	1.09e-08	App
10687	ENSMUSG00000037070	2486.62	-1.27235	0.197712	-6.43538	1.23e-10	1.14e-08	Rbmxl1
6162	ENSMUSG00000027404	2402.15	-1.10332	0.171468	-6.43452	1.24e-10	1.14e-08	Snrpb
3547	ENSMUSG00000022146	35.6022	3.7932	0.590983	6.41847	1.38e-10	1.26e-08	Osmr
7257	ENSMUSG00000029231	207.251	3.2015	0.499057	6.4151	1.41e-10	1.28e-08	Pdgfra
2844	ENSMUSG00000020902	239.195	2.85151	0.444592	6.41377	1.42e-10	1.28e-08	Ntn1
29202	ENSMUSG00000087143	138.323	1.87098	0.291749	6.41299	1.43e-10	1.28e-08	NA
5881	ENSMUSG00000026879	197.122	2.55478	0.398474	6.41142	1.44e-10	1.29e-08	Gsn
21071	ENSMUSG00000074024	69.4607	2.31361	0.36172	6.39614	1.59e-10	1.42e-08	4632427E13Rik
9061	ENSMUSG00000032440	143.364	3.32725	0.520281	6.3951	1.6e-10	1.42e-08	Tgfbr2
14892	ENSMUSG00000050195	141.867	1.99276	0.311901	6.38909	1.67e-10	1.47e-08	Scd4
7313	ENSMUSG00000029334	45.0776	3.39274	0.531323	6.38544	1.71e-10	1.5e-08	Prkg2
35622	ENSMUSG00000096010	381.415	1.42671	0.223906	6.37193	1.87e-10	1.63e-08	Hist4h4
35623	ENSMUSG00000096010	381.415	1.42671	0.223906	6.37193	1.87e-10	1.63e-08	LOC102641229
8119	ENSMUSG00000030796	1656.95	-1.09017	0.171217	-6.36722	1.92e-10	1.67e-08	Tead2
3361	ENSMUSG00000021822	156.707	3.6448	0.573072	6.36012	2.02e-10	1.74e-08	Plau
21370	ENSMUSG00000074797	999.529	-1.35102	0.212591	-6.35501	2.08e-10	1.79e-08	Itpa
6378	ENSMUSG00000027797	43.0145	3.15855	0.497152	6.3533	2.11e-10	1.81e-08	Dclk1
7722	ENSMUSG00000030095	753.852	1.4966	0.235678	6.35018	2.15e-10	1.83e-08	Tmem43
382	ENSMUSG00000002105	139.295	1.84737	0.291291	6.342	2.27e-10	1.92e-08	Slc39a13
5981	ENSMUSG00000027078	2141.53	2.2925	0.36151	6.34147	2.28e-10	1.92e-08	Ube2l6
6016	ENSMUSG00000027173	330.724	-1.30902	0.206742	-6.33163	2.43e-10	2.04e-08	Depdc7
32620	ENSMUSG00000092341	6617.05	1.94887	0.307935	6.32885	2.47e-10	2.07e-08	Malat1
1669	ENSMUSG00000015749	2461.66	-1.30878	0.207097	-6.31967	2.62e-10	2.18e-08	Anp32e
10888	ENSMUSG00000037606	52.7537	2.87641	0.45571	6.31192	2.76e-10	2.28e-08	Osbpl5
5675	ENSMUSG00000026558	2288.22	-1.28469	0.203797	-6.3038	2.9e-10	2.4e-08	Uck2
5265	ENSMUSG00000025810	92.8085	3.02153	0.479524	6.3011	2.96e-10	2.43e-08	Nrp1
13746	ENSMUSG00000046056	62.1318	2.57712	0.411339	6.2652	3.72e-10	3.04e-08	Sbsn
14381	ENSMUSG00000048285	288.069	1.44909	0.231306	6.26482	3.73e-10	3.04e-08	Frmd6
4071	ENSMUSG00000023018	1972.52	-0.991478	0.158402	-6.25924	3.87e-10	3.13e-08	Smarcd1
8906	ENSMUSG00000032193	2884.08	1.32052	0.211245	6.25115	4.07e-10	3.29e-08	Ldlr
11338	ENSMUSG00000038648	192.826	2.74707	0.439874	6.24513	4.23e-10	3.4e-08	Creb3l2
4601	ENSMUSG00000024535	240.661	-1.88647	0.302325	-6.23987	4.38e-10	3.5e-08	Snx24
9984	ENSMUSG00000034994	28852.5	-0.916009	0.146878	-6.23654	4.47e-10	3.56e-08	Eef2
9686	ENSMUSG00000034203	841.175	-1.1179	0.179355	-6.23289	4.58e-10	3.63e-08	Chchd4
8875	ENSMUSG00000032115	3144.38	0.940799	0.151147	6.22441	4.83e-10	3.81e-08	Hyou1
16182	ENSMUSG00000055676	1187.89	-1.41884	0.228081	-6.22076	4.95e-10	3.89e-08	NA
20458	ENSMUSG00000071656	696.586	1.24772	0.200625	6.21916	5e-10	3.91e-08	Lrrn4cl
688	ENSMUSG00000004207	3673.84	1.19672	0.192472	6.21764	5.05e-10	3.93e-08	Psap
304	ENSMUSG00000001707	756.166	-1.10649	0.178114	-6.21222	5.22e-10	4.05e-08	Eef1e1
8482	ENSMUSG00000031502	3327.57	2.6269	0.423405	6.20422	5.5e-10	4.24e-08	Col4a1
4039	ENSMUSG00000022962	3875.71	-1.04226	0.168108	-6.19992	5.65e-10	4.32e-08	Gart
16823	ENSMUSG00000058550	2109.12	-1.09914	0.177279	-6.20006	5.64e-10	4.32e-08	Dppa4
4302	ENSMUSG00000024030	69.361	2.45074	0.395488	6.19676	5.76e-10	4.37e-08	Abcg1
15588	ENSMUSG00000052997	5879.06	-1.16665	0.188257	-6.19711	5.75e-10	4.37e-08	Uba2
9292	ENSMUSG00000032966	2520.61	-1.21221	0.195884	-6.18838	6.08e-10	4.59e-08	Fkbp1a
2327	ENSMUSG00000020077	109.031	3.02626	0.489554	6.18166	6.34e-10	4.77e-08	Srgn
2801	ENSMUSG00000020841	746.272	1.59698	0.258775	6.17133	6.77e-10	5.07e-08	Cpd
6574	ENSMUSG00000028124	1585.75	-1.57123	0.254751	-6.1677	6.93e-10	5.17e-08	Gclm
10081	ENSMUSG00000035274	105.063	2.10367	0.342066	6.1499	7.75e-10	5.76e-08	Tpbg
10173	ENSMUSG00000035540	122.559	-2.37772	0.386981	-6.14428	8.03e-10	5.95e-08	Gc
20865	ENSMUSG00000073557	769.77	1.14739	0.18723	6.12823	8.89e-10	6.55e-08	Ppp1r12b
11835	ENSMUSG00000039936	676.102	-1.59222	0.259864	-6.1271	8.95e-10	6.57e-08	Pik3cd
7817	ENSMUSG00000030255	27.8286	3.483	0.568851	6.12288	9.19e-10	6.72e-08	Sspn
18163	ENSMUSG00000064179	136.968	-2.07574	0.33957	-6.11286	9.79e-10	7.13e-08	Tnnt1
5192	ENSMUSG00000025608	565.448	1.65574	0.271119	6.10706	1.01e-09	7.36e-08	Podxl
15929	ENSMUSG00000054469	169.71	2.11581	0.347072	6.09616	1.09e-09	7.85e-08	Lclat1
6503	ENSMUSG00000028010	698.608	-1.31967	0.216655	-6.0911	1.12e-09	8.07e-08	Gar1
6915	ENSMUSG00000028691	11478.8	-1.20173	0.197402	-6.08773	1.15e-09	8.21e-08	Prdx1
10060	ENSMUSG00000035226	95.9662	-2.28465	0.376309	-6.07121	1.27e-09	9.06e-08	Rims4
20663	ENSMUSG00000072872	3628.07	-1.09973	0.181258	-6.0672	1.3e-09	9.25e-08	Rybp
14152	ENSMUSG00000047497	21.248	3.61314	0.595753	6.06484	1.32e-09	9.35e-08	Adamts12
119	ENSMUSG00000000693	131.231	2.94875	0.486777	6.05771	1.38e-09	9.7e-08	Loxl3
10842	ENSMUSG00000037470	2506.62	0.994045	0.164089	6.05797	1.38e-09	9.7e-08	Uggt1
3058	ENSMUSG00000021281	75.0421	3.23431	0.534216	6.05432	1.41e-09	9.87e-08	Tnfaip2
15325	ENSMUSG00000051790	211.935	2.24673	0.371218	6.05232	1.43e-09	9.95e-08	Nlgn2
648	ENSMUSG00000003849	1892.74	-1.74154	0.287846	-6.05027	1.45e-09	1e-07	Nqo1
16216	ENSMUSG00000055817	1228.97	-1.35691	0.224316	-6.0491	1.46e-09	1.01e-07	Mta3
3430	ENSMUSG00000021957	6761.02	-0.940575	0.15614	-6.02391	1.7e-09	1.17e-07	Tkt
3326	ENSMUSG00000021765	94.6295	2.45803	0.408268	6.02063	1.74e-09	1.19e-07	Fst
541	ENSMUSG00000003153	9948.32	1.1208	0.186207	6.01911	1.75e-09	1.2e-07	Slc2a3
9082	ENSMUSG00000032481	4650.41	-1.05699	0.176079	-6.00293	1.94e-09	1.32e-07	Smarcc1
1186	ENSMUSG00000008450	2044.22	-1.19187	0.198598	-6.00139	1.96e-09	1.33e-07	Nutf2
1187	ENSMUSG00000008450	2044.22	-1.19187	0.198598	-6.00139	1.96e-09	1.33e-07	Nutf2-ps2
25305	ENSMUSG00000082510	826.636	-1.26845	0.211449	-5.99885	1.99e-09	1.34e-07	NA
16307	ENSMUSG00000056209	1008.5	-1.10635	0.184494	-5.99667	2.01e-09	1.36e-07	Npm3
2621	ENSMUSG00000020561	607.186	-1.14401	0.190918	-5.99216	2.07e-09	1.39e-07	Twistnb
12037	ENSMUSG00000040462	367.094	1.3248	0.221143	5.9907	2.09e-09	1.4e-07	Os9
15486	ENSMUSG00000052512	1097.44	-1.08126	0.18065	-5.98535	2.16e-09	1.44e-07	Nav2
19359	ENSMUSG00000066721	608.665	1.21736	0.203857	5.97165	2.35e-09	1.56e-07	Zfp575
7855	ENSMUSG00000030319	496.359	-1.17721	0.197203	-5.96952	2.38e-09	1.57e-07	Cand2
23194	ENSMUSG00000079162	159.119	1.82106	0.305044	5.96984	2.37e-09	1.57e-07	Trim43b
9109	ENSMUSG00000032518	21956.6	-1.09144	0.18292	-5.96678	2.42e-09	1.59e-07	Rpsa
9110	ENSMUSG00000032518	21956.6	-1.09144	0.18292	-5.96678	2.42e-09	1.59e-07	LOC102642689
2920	ENSMUSG00000021048	4009.19	-0.899045	0.150736	-5.96437	2.46e-09	1.6e-07	Mthfd1
9878	ENSMUSG00000034708	1407.9	1.19338	0.200094	5.96408	2.46e-09	1.6e-07	Grn
39042	ENSMUSG00000099597	169.711	-1.71967	0.288757	-5.95543	2.59e-09	1.68e-07	NA
2581	ENSMUSG00000020483	2835.55	-1.06085	0.178297	-5.94989	2.68e-09	1.74e-07	Dynll2
3908	ENSMUSG00000022752	3218.26	-1.0184	0.171238	-5.9473	2.73e-09	1.76e-07	Tomm70a
1353	ENSMUSG00000010663	1739.53	1.33674	0.225116	5.938	2.89e-09	1.85e-07	Fads1
11203	ENSMUSG00000038347	292.063	1.86458	0.314097	5.93632	2.91e-09	1.87e-07	Tcte2
11204	ENSMUSG00000038347	292.063	1.86458	0.314097	5.93632	2.91e-09	1.87e-07	2700054A10Rik
7789	ENSMUSG00000030208	879.697	2.64297	0.445581	5.93151	3e-09	1.91e-07	Emp1
3877	ENSMUSG00000022682	2930.46	-1.03255	0.174265	-5.92518	3.12e-09	1.98e-07	Rrn3
671	ENSMUSG00000004044	424.114	1.91752	0.32372	5.92339	3.15e-09	2e-07	Ptrf
4664	ENSMUSG00000024661	6954.64	-1.07016	0.180731	-5.92131	3.19e-09	2.02e-07	Fth1
2348	ENSMUSG00000020105	303.591	1.49994	0.253643	5.91359	3.35e-09	2.1e-07	Lrig3
9697	ENSMUSG00000034220	385.788	1.35582	0.229281	5.91335	3.35e-09	2.1e-07	Gpc1
19444	ENSMUSG00000067194	1706.03	-1.28676	0.217674	-5.91143	3.39e-09	2.12e-07	Eif1ax
2741	ENSMUSG00000020738	4733.62	-1.10459	0.186919	-5.90946	3.43e-09	2.13e-07	Sumo2
9456	ENSMUSG00000033491	411.551	2.00281	0.338887	5.90996	3.42e-09	2.13e-07	Prss35
5902	ENSMUSG00000026923	946.977	1.26489	0.214365	5.90063	3.62e-09	2.24e-07	Notch1
28580	ENSMUSG00000086392	123.643	1.83533	0.311132	5.89889	3.66e-09	2.25e-07	Mccc1os
291	ENSMUSG00000001642	2620.93	-1.14399	0.193976	-5.89761	3.69e-09	2.26e-07	Akr1b3
3550	ENSMUSG00000022150	233.854	2.72685	0.462326	5.89811	3.68e-09	2.26e-07	Dab2
16511	ENSMUSG00000057133	1326.99	0.992367	0.168339	5.89503	3.75e-09	2.28e-07	Chd6
3665	ENSMUSG00000022353	1809.97	-0.963193	0.163439	-5.8933	3.79e-09	2.3e-07	Mtss1
22883	ENSMUSG00000078517	1184.12	1.04528	0.177374	5.89308	3.79e-09	2.3e-07	Emc1
7191	ENSMUSG00000029135	55.9091	2.78688	0.472978	5.89219	3.81e-09	2.3e-07	Fosl2
9790	ENSMUSG00000034463	41.5211	3.34683	0.56896	5.88237	4.04e-09	2.43e-07	Scara3
21735	ENSMUSG00000075602	48.3952	3.48076	0.591785	5.8818	4.06e-09	2.43e-07	Ly6a
441	ENSMUSG00000002477	1371.95	-1.30895	0.222634	-5.87938	4.12e-09	2.46e-07	Snrpd1
4258	ENSMUSG00000023951	787.035	2.70596	0.460299	5.8787	4.14e-09	2.46e-07	Vegfa
7676	ENSMUSG00000030029	488.146	1.47254	0.250737	5.87284	4.28e-09	2.54e-07	Lrig1
8504	ENSMUSG00000031533	632.006	-1.25409	0.213552	-5.87252	4.29e-09	2.54e-07	Mrps31
8429	ENSMUSG00000031400	728.198	-1.03812	0.176876	-5.8692	4.38e-09	2.58e-07	G6pdx
17706	ENSMUSG00000062248	1302.33	-1.12575	0.191852	-5.86781	4.42e-09	2.6e-07	Cks2
7079	ENSMUSG00000028961	2823.54	-1.10796	0.188842	-5.86712	4.43e-09	2.6e-07	Pgd
2376	ENSMUSG00000020152	3691.95	-0.925712	0.157844	-5.86472	4.5e-09	2.61e-07	Actr2
9398	ENSMUSG00000033307	3796.06	-1.31041	0.223438	-5.86474	4.5e-09	2.61e-07	Mif
13934	ENSMUSG00000046722	841.193	-1.22859	0.209461	-5.8655	4.48e-09	2.61e-07	Cdc42se1
23345	ENSMUSG00000079492	856.597	1.19028	0.203049	5.86206	4.57e-09	2.64e-07	Gm11127
5686	ENSMUSG00000026574	18.9963	3.49751	0.597365	5.8549	4.77e-09	2.75e-07	Dpt
16478	ENSMUSG00000056966	847.875	1.06509	0.181949	5.85379	4.8e-09	2.76e-07	Gjc3
19480	ENSMUSG00000067367	1381.68	-1.17312	0.200466	-5.85197	4.86e-09	2.78e-07	Lyar
8767	ENSMUSG00000031954	1787.09	-1.20011	0.205396	-5.84291	5.13e-09	2.93e-07	Cfdp1
23259	ENSMUSG00000079330	133.388	2.9805	0.512192	5.81912	5.92e-09	3.37e-07	Lemd1
11571	ENSMUSG00000039202	1030.29	1.05954	0.182184	5.81576	6.04e-09	3.42e-07	Abhd2
524	ENSMUSG00000003032	909.326	1.75671	0.30215	5.81404	6.1e-09	3.45e-07	Klf4
9863	ENSMUSG00000034674	1551	-1.06107	0.182595	-5.81106	6.21e-09	3.5e-07	Tdg
9864	ENSMUSG00000034674	1551	-1.06107	0.182595	-5.81106	6.21e-09	3.5e-07	Tdg-ps
5568	ENSMUSG00000026360	26.8961	3.30677	0.569393	5.80753	6.34e-09	3.56e-07	Rgs2
12462	ENSMUSG00000041712	3153.22	-1.34082	0.23103	-5.80369	6.49e-09	3.62e-07	Ubr7
31883	ENSMUSG00000090841	2159.51	-1.01696	0.175218	-5.80399	6.48e-09	3.62e-07	Myl6
6056	ENSMUSG00000027236	1738.02	-1.10504	0.19053	-5.79985	6.64e-09	3.7e-07	Eif3j1
1599	ENSMUSG00000015243	371.35	2.06343	0.356067	5.79505	6.83e-09	3.79e-07	Abca1
6208	ENSMUSG00000027478	4638.42	-1.56733	0.270637	-5.79125	6.99e-09	3.87e-07	Dnmt3b
4682	ENSMUSG00000024683	387.423	-1.25595	0.217022	-5.78719	7.16e-09	3.94e-07	Mrpl16
20453	ENSMUSG00000071650	5115.19	0.919135	0.158819	5.78733	7.15e-09	3.94e-07	Ganab
5288	ENSMUSG00000025872	1092.06	-1.22954	0.212643	-5.78216	7.37e-09	4.04e-07	Thoc3
2345	ENSMUSG00000020100	397.6	1.3778	0.238344	5.78071	7.44e-09	4.07e-07	Slc29a3
6392	ENSMUSG00000027823	1700.56	-1.02411	0.177265	-5.77724	7.59e-09	4.14e-07	Gmps
6398	ENSMUSG00000027832	23.0185	3.29717	0.571131	5.77306	7.78e-09	4.22e-07	Ptx3
6856	ENSMUSG00000028609	813.03	-1.2357	0.214037	-5.77332	7.77e-09	4.22e-07	Magoh
633	ENSMUSG00000003746	92.5755	2.20078	0.382119	5.7594	8.44e-09	4.55e-07	Man1a
10228	ENSMUSG00000035722	200.92	2.67029	0.463653	5.75925	8.45e-09	4.55e-07	Abca7
563	ENSMUSG00000003282	123.147	1.80914	0.314315	5.75583	8.62e-09	4.62e-07	Plag1
7469	ENSMUSG00000029581	2357.52	-1.03633	0.180046	-5.7559	8.62e-09	4.62e-07	Fscn1
16348	ENSMUSG00000056394	3440	-0.854364	0.148716	-5.74494	9.2e-09	4.91e-07	Lig1
15204	ENSMUSG00000051323	133.21	2.66642	0.464409	5.74153	9.38e-09	4.99e-07	Pcdh19
6963	ENSMUSG00000028776	75.1892	2.48895	0.433567	5.74063	9.43e-09	5e-07	Tinagl1
1059	ENSMUSG00000006699	3198.07	-0.997911	0.173954	-5.73663	9.66e-09	5.07e-07	Cdc42
1754	ENSMUSG00000016520	572.267	-1.76262	0.30722	-5.73732	9.62e-09	5.07e-07	Lnx2
2803	ENSMUSG00000020844	922.875	-1.07407	0.187199	-5.73756	9.61e-09	5.07e-07	Nxn
17326	ENSMUSG00000060594	46.2513	3.11406	0.542841	5.7366	9.66e-09	5.07e-07	Layn
5180	ENSMUSG00000025579	1033.93	1.46661	0.255719	5.73524	9.74e-09	5.08e-07	Gaa
15771	ENSMUSG00000053799	290.852	-1.33904	0.233474	-5.73528	9.74e-09	5.08e-07	Exoc6
3617	ENSMUSG00000022261	311.554	1.56598	0.27321	5.73178	9.94e-09	5.16e-07	Sdc2
10474	ENSMUSG00000036503	382.423	1.26615	0.220906	5.73162	9.95e-09	5.16e-07	Rnf13
41567	ENSMUSG00000102145	684.44	-1.34168	0.234394	-5.72403	1.04e-08	5.38e-07	NA
8768	ENSMUSG00000031955	1568.52	-1.57938	0.275993	-5.72255	1.05e-08	5.41e-07	Bcar1
13980	ENSMUSG00000046865	2533.15	-1.05315	0.184156	-5.71877	1.07e-08	5.51e-07	Fbl
13981	ENSMUSG00000046865	2533.15	-1.05315	0.184156	-5.71877	1.07e-08	5.51e-07	LOC102643269
750	ENSMUSG00000004661	1142.5	-1.05289	0.184164	-5.71713	1.08e-08	5.55e-07	Arid3b
19985	ENSMUSG00000070044	35.4697	2.59826	0.454633	5.71506	1.1e-08	5.6e-07	Fam149a
616	ENSMUSG00000003559	197.552	-1.45825	0.255225	-5.71357	1.11e-08	5.64e-07	As3mt
3369	ENSMUSG00000021840	3413.93	-0.909805	0.159268	-5.71242	1.11e-08	5.66e-07	Mapk1ip1l
4738	ENSMUSG00000024791	1135.22	-0.987857	0.173061	-5.70815	1.14e-08	5.77e-07	Cdca5
12994	ENSMUSG00000043424	1244.63	-1.10034	0.192761	-5.70835	1.14e-08	5.77e-07	Eif3j2
13671	ENSMUSG00000045763	2150	-1.67048	0.29303	-5.70072	1.19e-08	6.01e-07	Basp1
13475	ENSMUSG00000045092	22.0128	3.35442	0.588599	5.69899	1.21e-08	6.05e-07	S1pr1
12791	ENSMUSG00000042660	521.56	-1.10049	0.193219	-5.69555	1.23e-08	6.16e-07	Wdr55
15981	ENSMUSG00000054717	11751.8	-1.13032	0.198608	-5.69124	1.26e-08	6.3e-07	Hmgb2
2681	ENSMUSG00000020653	390.976	-1.18357	0.20818	-5.68532	1.31e-08	6.51e-07	Klf11
16380	ENSMUSG00000056536	534.717	1.20066	0.211452	5.67818	1.36e-08	6.76e-07	Pign
13367	ENSMUSG00000044712	656.867	1.09235	0.192569	5.67251	1.41e-08	6.97e-07	Slc38a6
2617	ENSMUSG00000020547	1504.33	-1.05771	0.186529	-5.67047	1.42e-08	7.02e-07	Bzw2
20849	ENSMUSG00000073492	390.82	1.24177	0.218982	5.67063	1.42e-08	7.02e-07	NA
31469	ENSMUSG00000090071	111.017	-2.17567	0.383953	-5.66652	1.46e-08	7.16e-07	Cdk5r2
1811	ENSMUSG00000017286	843.599	-0.978502	0.172818	-5.66203	1.5e-08	7.33e-07	Glod4
3282	ENSMUSG00000021700	246.478	2.12132	0.374772	5.66028	1.51e-08	7.39e-07	Rab3c
11553	ENSMUSG00000039168	106.706	2.05419	0.363029	5.65847	1.53e-08	7.44e-07	Dap
7911	ENSMUSG00000030421	1629.93	-0.989007	0.174895	-5.65486	1.56e-08	7.58e-07	Uri1
2456	ENSMUSG00000020282	168.358	2.06086	0.364579	5.65271	1.58e-08	7.66e-07	Rhbdf1
8391	ENSMUSG00000031353	3639.47	-0.967289	0.171166	-5.65119	1.59e-08	7.7e-07	Rbbp7
17974	ENSMUSG00000063406	1165.31	1.03177	0.182649	5.64895	1.61e-08	7.78e-07	Tmed5
20157	ENSMUSG00000070576	46.4744	2.60653	0.461483	5.64817	1.62e-08	7.8e-07	Mn1
4543	ENSMUSG00000024427	1017.49	-1.57619	0.279209	-5.64519	1.65e-08	7.91e-07	Spry4
2064	ENSMUSG00000018965	2590.52	-1.06197	0.188331	-5.63883	1.71e-08	8.19e-07	Ywhah
2710	ENSMUSG00000020695	421.112	2.55771	0.453646	5.63812	1.72e-08	8.2e-07	Mrc2
2865	ENSMUSG00000020929	3278.02	-1.02871	0.182625	-5.63288	1.77e-08	8.41e-07	Eftud2
5564	ENSMUSG00000026355	4642.19	-1.05899	0.187996	-5.63304	1.77e-08	8.41e-07	Mcm6
2433	ENSMUSG00000020250	10370.1	-1.65463	0.293785	-5.6321	1.78e-08	8.43e-07	Txnrd1
6967	ENSMUSG00000028780	113.247	2.97066	0.528296	5.6231	1.88e-08	8.85e-07	Sema3c
2924	ENSMUSG00000021056	84.8977	-2.00149	0.356083	-5.62086	1.9e-08	8.95e-07	Tex21
43130	ENSMUSG00000103750	49.5729	2.40761	0.428594	5.61745	1.94e-08	9.1e-07	NA
5966	ENSMUSG00000027018	3962.99	-1.17104	0.208654	-5.61233	2e-08	9.35e-07	Hat1
5026	ENSMUSG00000025278	4281.84	1.53927	0.274508	5.60737	2.05e-08	9.57e-07	Flnb
10119	ENSMUSG00000035378	399.606	-1.34388	0.239652	-5.60763	2.05e-08	9.57e-07	Shq1
2800	ENSMUSG00000020840	1316.65	-1.19634	0.213633	-5.59996	2.14e-08	9.96e-07	Blmh
1443	ENSMUSG00000013236	1475.61	1.0674	0.190648	5.5988	2.16e-08	1e-06	Ptprs
904	ENSMUSG00000005732	3276.99	-1.18492	0.211655	-5.59833	2.16e-08	1e-06	Ranbp1
3869	ENSMUSG00000022673	3882.35	-0.996888	0.178339	-5.58986	2.27e-08	1.05e-06	Mcm4
14393	ENSMUSG00000048332	76.4288	1.94793	0.348915	5.58281	2.37e-08	1.09e-06	Lhfp
1833	ENSMUSG00000017428	2117.23	-0.836139	0.149896	-5.57814	2.43e-08	1.12e-06	Psmd11
8536	ENSMUSG00000031578	1780.25	-0.891541	0.15984	-5.5777	2.44e-08	1.12e-06	Mak16
6958	ENSMUSG00000028763	8301.99	1.54553	0.27712	5.57712	2.45e-08	1.12e-06	Hspg2
2432	ENSMUSG00000020248	1175.85	-1.05018	0.188386	-5.57463	2.48e-08	1.13e-06	Nfyb
27284	ENSMUSG00000084817	468.716	-1.13364	0.203394	-5.57362	2.49e-08	1.13e-06	NA
8101	ENSMUSG00000030770	139.02	2.45103	0.439982	5.57075	2.54e-08	1.15e-06	Parva
12558	ENSMUSG00000041995	356.907	-1.2898	0.231549	-5.57028	2.54e-08	1.15e-06	Zbed3
2527	ENSMUSG00000020402	4972.64	-0.78957	0.141954	-5.56217	2.66e-08	1.2e-06	Vdac1
12131	ENSMUSG00000040681	5037.83	-1.14106	0.205155	-5.56195	2.67e-08	1.2e-06	Hmgn1
12132	ENSMUSG00000040681	5037.83	-1.14106	0.205155	-5.56195	2.67e-08	1.2e-06	LOC102641809
700	ENSMUSG00000004317	417.649	1.35916	0.244497	5.55901	2.71e-08	1.22e-06	Clcn5
4655	ENSMUSG00000024645	286.149	-1.25524	0.22582	-5.55859	2.72e-08	1.22e-06	Timm21
17019	ENSMUSG00000059336	39.6969	3.31719	0.597228	5.5543	2.79e-08	1.24e-06	Slc14a1
8606	ENSMUSG00000031701	3141.04	-0.949785	0.171214	-5.54737	2.9e-08	1.29e-06	Dnaja2
17511	ENSMUSG00000061479	1468.84	-0.924913	0.166844	-5.5436	2.96e-08	1.32e-06	Snrpa
3953	ENSMUSG00000022814	1471.68	-1.35572	0.244776	-5.5386	3.05e-08	1.35e-06	Umps
7704	ENSMUSG00000030067	1510.93	-1.88628	0.340643	-5.53741	3.07e-08	1.36e-06	Foxp1
6784	ENSMUSG00000028487	443.956	-1.43668	0.259578	-5.53465	3.12e-08	1.37e-06	Bnc2
2255	ENSMUSG00000019942	2829.31	-1.13348	0.20488	-5.53243	3.16e-08	1.39e-06	Cdk1
7381	ENSMUSG00000029436	279.542	1.72604	0.312016	5.5319	3.17e-08	1.39e-06	Mmp17
1433	ENSMUSG00000012889	19.7111	3.16027	0.571527	5.52951	3.21e-08	1.4e-06	Podnl1
9505	ENSMUSG00000033684	252.74	1.74408	0.315401	5.52972	3.21e-08	1.4e-06	Qsox1
4891	ENSMUSG00000025041	612.419	-1.04423	0.188884	-5.52845	3.23e-08	1.4e-06	Nt5c2
10923	ENSMUSG00000037706	2522.33	0.841662	0.152248	5.52823	3.23e-08	1.4e-06	Cd81
11982	ENSMUSG00000040322	104.666	2.28049	0.412503	5.52842	3.23e-08	1.4e-06	Slc25a24
15665	ENSMUSG00000053332	2304.49	1.22221	0.221206	5.52522	3.29e-08	1.42e-06	Gas5
2126	ENSMUSG00000019471	1900.2	-0.983074	0.178018	-5.52233	3.35e-08	1.44e-06	Cdc37
9086	ENSMUSG00000032487	64.5828	2.82477	0.511968	5.51746	3.44e-08	1.48e-06	Ptgs2
9547	ENSMUSG00000033792	376.64	1.19127	0.215936	5.51678	3.45e-08	1.48e-06	Atp7a
3071	ENSMUSG00000021306	127.069	1.81944	0.330513	5.50491	3.69e-08	1.58e-06	Gpr137b
22972	ENSMUSG00000078713	990.985	-1.31312	0.238651	-5.50225	3.75e-08	1.6e-06	Tomm5
22973	ENSMUSG00000078713	990.985	-1.31312	0.238651	-5.50225	3.75e-08	1.6e-06	Gm8069
6916	ENSMUSG00000028692	3467.88	-0.964163	0.175311	-5.49974	3.8e-08	1.62e-06	Akr1a1
20408	ENSMUSG00000071497	1599.73	-1.21082	0.220227	-5.49806	3.84e-08	1.63e-06	Nutf2-ps2
20409	ENSMUSG00000071497	1599.73	-1.21082	0.220227	-5.49806	3.84e-08	1.63e-06	Nutf2-ps1
5101	ENSMUSG00000025428	10539.5	-0.884148	0.16093	-5.494	3.93e-08	1.67e-06	Atp5a1
11953	ENSMUSG00000040249	2462.51	1.55155	0.282493	5.49233	3.97e-08	1.68e-06	Lrp1
37280	ENSMUSG00000097789	26.3927	3.26677	0.596035	5.48083	4.23e-08	1.79e-06	NA
1991	ENSMUSG00000018583	6900.8	-0.913001	0.166622	-5.47947	4.27e-08	1.79e-06	G3bp1
8250	ENSMUSG00000031095	2757.08	-0.970538	0.177126	-5.47937	4.27e-08	1.79e-06	Cul4b
12139	ENSMUSG00000040699	454.37	-1.10122	0.201102	-5.4759	4.35e-08	1.82e-06	Limd2
3207	ENSMUSG00000021569	922.614	-1.09236	0.199601	-5.47273	4.43e-08	1.85e-06	Trip13
6681	ENSMUSG00000028322	392.511	-1.1802	0.215678	-5.47206	4.45e-08	1.85e-06	Exosc3
10453	ENSMUSG00000036438	5009.1	-1.16447	0.212787	-5.47247	4.44e-08	1.85e-06	Calm2
447	ENSMUSG00000002524	1347.84	-0.879741	0.160805	-5.47085	4.48e-08	1.86e-06	Puf60
5498	ENSMUSG00000026235	372.816	2.12816	0.388984	5.47106	4.47e-08	1.86e-06	Epha4
5525	ENSMUSG00000026278	176.059	-1.56213	0.285608	-5.46949	4.51e-08	1.86e-06	Bok
6917	ENSMUSG00000028693	10331.5	-0.892972	0.163262	-5.46955	4.51e-08	1.86e-06	Nasp
2396	ENSMUSG00000020180	1399.57	-1.21477	0.222132	-5.46867	4.53e-08	1.87e-06	Snrpd3
14597	ENSMUSG00000049097	56.7458	-2.59779	0.475085	-5.46805	4.55e-08	1.87e-06	Ankrd34a
3377	ENSMUSG00000021868	623.449	-1.01788	0.186168	-5.46753	4.56e-08	1.87e-06	Ppif
3698	ENSMUSG00000022403	3328.95	-1.01661	0.186099	-5.46272	4.69e-08	1.92e-06	St13
375	ENSMUSG00000002068	2041.06	-1.29202	0.236541	-5.46214	4.7e-08	1.92e-06	Ccne1
103	ENSMUSG00000000568	4172.13	-0.910094	0.166882	-5.45353	4.94e-08	2.01e-06	Hnrnpd
3109	ENSMUSG00000021377	3910.89	-1.022	0.187473	-5.45143	5e-08	2.03e-06	Dek
45093	ENSMUSG00000105742	102.737	2.30925	0.423701	5.4502	5.03e-08	2.04e-06	NA
7974	ENSMUSG00000030551	39.8914	2.87394	0.527989	5.44319	5.23e-08	2.12e-06	Nr2f2
786	ENSMUSG00000004929	1435.48	-1.04899	0.192911	-5.43769	5.4e-08	2.18e-06	Thop1
5196	ENSMUSG00000025613	6125.63	-0.958791	0.176458	-5.43353	5.53e-08	2.22e-06	Cct8
9597	ENSMUSG00000033955	640.476	1.7445	0.321119	5.43258	5.55e-08	2.23e-06	Tnks1bp1
4438	ENSMUSG00000024236	313.034	1.51254	0.278558	5.4299	5.64e-08	2.26e-06	Svil
3237	ENSMUSG00000021614	406.952	2.00734	0.369783	5.42841	5.69e-08	2.27e-06	Vcan
24841	ENSMUSG00000081977	77.9638	2.47394	0.45581	5.42758	5.71e-08	2.28e-06	NA
15907	ENSMUSG00000054405	2264.48	-0.980768	0.180838	-5.42346	5.85e-08	2.33e-06	Dnajc8
11249	ENSMUSG00000038463	46.0106	2.72581	0.502729	5.42204	5.89e-08	2.34e-06	Olfml2b
2269	ENSMUSG00000019975	485.389	1.17278	0.216343	5.42091	5.93e-08	2.34e-06	Ikbip
17287	ENSMUSG00000060467	782.582	-1.0204	0.188228	-5.42106	5.92e-08	2.34e-06	NA
3749	ENSMUSG00000022475	119.265	2.63289	0.485907	5.41851	6.01e-08	2.37e-06	Hdac7
16141	ENSMUSG00000055447	109.331	1.57853	0.291508	5.41503	6.13e-08	2.41e-06	Cd47
26318	ENSMUSG00000083669	690.645	-1.29419	0.239008	-5.41483	6.13e-08	2.41e-06	NA
661	ENSMUSG00000003970	14838.4	-1.02742	0.189791	-5.41344	6.18e-08	2.42e-06	Rpl8
11324	ENSMUSG00000038615	3334.09	0.802239	0.148187	5.41369	6.17e-08	2.42e-06	Nfe2l1
3626	ENSMUSG00000022285	5662.52	-1.09452	0.202201	-5.41301	6.2e-08	2.42e-06	Ywhaz
693	ENSMUSG00000004264	3960.94	-1.09537	0.202378	-5.4125	6.22e-08	2.42e-06	Phb2
12580	ENSMUSG00000042082	56.8626	2.47629	0.45763	5.41111	6.26e-08	2.43e-06	Arsb
16198	ENSMUSG00000055737	53.5093	2.22971	0.412178	5.40959	6.32e-08	2.45e-06	Ghr
11647	ENSMUSG00000039405	40.573	3.22525	0.596466	5.40727	6.4e-08	2.48e-06	Prss23
16170	ENSMUSG00000055612	2393.57	-1.22428	0.22643	-5.4069	6.41e-08	2.48e-06	Cdca7
12807	ENSMUSG00000042705	479.554	-1.07529	0.199185	-5.39846	6.72e-08	2.59e-06	Commd10
14219	ENSMUSG00000047714	1074.65	-1.15606	0.214155	-5.39825	6.73e-08	2.59e-06	Ppp1r2
2519	ENSMUSG00000020392	698.181	-1.02826	0.190578	-5.39548	6.83e-08	2.62e-06	Cdkn2aipnl
17884	ENSMUSG00000062997	3846.91	-1.15309	0.213883	-5.39123	7e-08	2.68e-06	Rpl35
2722	ENSMUSG00000020708	2170.23	-1.15294	0.21396	-5.38857	7.1e-08	2.71e-06	Psmc5
3856	ENSMUSG00000022652	1296.36	-1.37067	0.254597	-5.38368	7.3e-08	2.77e-06	Morc1
12451	ENSMUSG00000041688	125.585	2.32521	0.431902	5.38366	7.3e-08	2.77e-06	Amot
13830	ENSMUSG00000046352	20.6633	3.01232	0.559558	5.38339	7.31e-08	2.77e-06	Gjb2
3079	ENSMUSG00000021327	348.952	1.17457	0.218314	5.38018	7.44e-08	2.82e-06	Zkscan3
37187	ENSMUSG00000097694	162.165	1.4079	0.261734	5.37911	7.49e-08	2.83e-06	NA
35476	ENSMUSG00000095865	2069.48	-1.14594	0.21306	-5.3785	7.51e-08	2.83e-06	NA
8914	ENSMUSG00000032215	1033.39	-1.25716	0.233812	-5.37679	7.58e-08	2.85e-06	Rsl24d1
2220	ENSMUSG00000019867	363.046	1.25672	0.23388	5.37334	7.73e-08	2.9e-06	Gje1
5199	ENSMUSG00000025630	1607.24	-1.05964	0.197221	-5.37284	7.75e-08	2.9e-06	Hprt
7870	ENSMUSG00000030341	148.873	1.64361	0.306012	5.37106	7.83e-08	2.91e-06	Tnfrsf1a
20548	ENSMUSG00000072423	495.399	1.14876	0.213894	5.37071	7.84e-08	2.91e-06	Psmb11
21134	ENSMUSG00000074212	295.87	1.33686	0.248872	5.37169	7.8e-08	2.91e-06	Dnajb14
42128	ENSMUSG00000102724	49.357	2.5461	0.474052	5.37092	7.83e-08	2.91e-06	NA
5296	ENSMUSG00000025887	26.0533	3.23607	0.603452	5.36259	8.2e-08	3.04e-06	Casp12
6031	ENSMUSG00000027198	654.497	1.00658	0.187713	5.36234	8.21e-08	3.04e-06	Ext2
4984	ENSMUSG00000025212	128.794	1.88899	0.35235	5.36111	8.27e-08	3.05e-06	Sfxn3
13625	ENSMUSG00000045594	984.136	1.19848	0.223666	5.35834	8.4e-08	3.1e-06	Glb1
19386	ENSMUSG00000066839	355.348	-1.09899	0.205193	-5.35591	8.51e-08	3.13e-06	Ecsit
5844	ENSMUSG00000026825	131.51	2.20869	0.412543	5.35384	8.61e-08	3.16e-06	Dnm1
14332	ENSMUSG00000048100	409.346	-1.52493	0.284913	-5.35228	8.69e-08	3.18e-06	Taf13
6688	ENSMUSG00000028333	4355.8	-1.01933	0.190521	-5.35024	8.78e-08	3.21e-06	Anp32b
10874	ENSMUSG00000037570	1080.84	-0.979836	0.183191	-5.3487	8.86e-08	3.23e-06	Mcrs1
3870	ENSMUSG00000022674	1037.79	-1.12123	0.209644	-5.34827	8.88e-08	3.23e-06	Ube2v2
32450	ENSMUSG00000092086	4850.25	-1.02402	0.191537	-5.3463	8.98e-08	3.26e-06	Gm6793
16502	ENSMUSG00000057098	203.11	-2.08553	0.390489	-5.34081	9.25e-08	3.35e-06	Ebf1
23413	ENSMUSG00000079614	1867.16	-1.0968	0.205366	-5.34071	9.26e-08	3.35e-06	Seh1l
5437	ENSMUSG00000026131	400.639	1.21532	0.227671	5.33805	9.4e-08	3.39e-06	Dst
19515	ENSMUSG00000067586	74.6671	2.90295	0.543796	5.33831	9.38e-08	3.39e-06	S1pr3
3850	ENSMUSG00000022636	32.9445	2.47086	0.462971	5.33697	9.45e-08	3.4e-06	Alcam
10587	ENSMUSG00000036850	189.834	-1.34457	0.251967	-5.3363	9.49e-08	3.41e-06	Mrpl41
10683	ENSMUSG00000037058	1821.9	-0.930338	0.174407	-5.33428	9.59e-08	3.44e-06	Paip2
7510	ENSMUSG00000029642	1466.76	-1.19079	0.223289	-5.33295	9.66e-08	3.46e-06	Polr1d
3330	ENSMUSG00000021771	3067.93	-0.869667	0.163202	-5.32878	9.89e-08	3.53e-06	Vdac2
4596	ENSMUSG00000024529	287.732	3.21807	0.604016	5.32778	9.94e-08	3.54e-06	Lox
9034	ENSMUSG00000032397	1675.49	-1.08185	0.203081	-5.32719	9.97e-08	3.55e-06	Tipin
7157	ENSMUSG00000029084	369.079	1.41739	0.26609	5.32673	1e-07	3.55e-06	Cd38
3115	ENSMUSG00000021390	46.8927	3.21457	0.603747	5.32436	1.01e-07	3.59e-06	Ogn
20343	ENSMUSG00000071235	125.781	-2.83087	0.532476	-5.31642	1.06e-07	3.74e-06	Vrtn
6275	ENSMUSG00000027593	2290.97	-0.807062	0.151901	-5.31308	1.08e-07	3.8e-06	Raly
7264	ENSMUSG00000029246	1915.89	-1.07941	0.203171	-5.31278	1.08e-07	3.8e-06	Ppat
12204	ENSMUSG00000040856	131.46	3.04363	0.573167	5.3102	1.1e-07	3.85e-06	Dlk1
2560	ENSMUSG00000020456	1956.29	-0.911494	0.171737	-5.3075	1.11e-07	3.89e-06	Ogdh
4343	ENSMUSG00000024085	1727.3	1.29258	0.243548	5.30731	1.11e-07	3.89e-06	Man2a1
5205	ENSMUSG00000025650	51.8815	2.22984	0.420506	5.30276	1.14e-07	3.98e-06	Col7a1
7570	ENSMUSG00000029730	5113.93	-0.991683	0.187166	-5.2984	1.17e-07	4.07e-06	Mcm7
28646	ENSMUSG00000086475	160.511	2.43431	0.459558	5.29708	1.18e-07	4.09e-06	NA
7240	ENSMUSG00000029203	1645.84	-1.24424	0.235067	-5.29315	1.2e-07	4.17e-06	Ube2k
11268	ENSMUSG00000038510	689.672	-1.28836	0.243591	-5.28902	1.23e-07	4.26e-06	Rpf2
3198	ENSMUSG00000021553	461.43	1.19577	0.226118	5.28826	1.23e-07	4.27e-06	Slc28a3
8909	ENSMUSG00000032199	1810.15	-1.01924	0.192836	-5.28555	1.25e-07	4.33e-06	Polr2m
6097	ENSMUSG00000027309	618.524	0.947439	0.179322	5.28344	1.27e-07	4.36e-06	4930402H24Rik
15427	ENSMUSG00000052298	1422.31	-0.933425	0.176662	-5.28368	1.27e-07	4.36e-06	Cdc42se2
8761	ENSMUSG00000031948	4204.32	-1.07654	0.203855	-5.28093	1.29e-07	4.41e-06	Kars
11746	ENSMUSG00000039693	362.678	-1.25404	0.237488	-5.28044	1.29e-07	4.42e-06	Msantd3
6886	ENSMUSG00000028649	11354.6	0.936383	0.177414	5.27794	1.31e-07	4.47e-06	Macf1
3810	ENSMUSG00000022564	240.122	1.86234	0.353095	5.27434	1.33e-07	4.54e-06	Grina
4746	ENSMUSG00000024803	22.831	3.08648	0.585187	5.27434	1.33e-07	4.54e-06	Ankrd1
7515	ENSMUSG00000029649	1178.58	-1.00532	0.190648	-5.27315	1.34e-07	4.54e-06	Pomp
7748	ENSMUSG00000030138	2944.5	-1.04034	0.197292	-5.27309	1.34e-07	4.54e-06	Bms1
37209	ENSMUSG00000097715	103.699	1.72316	0.326755	5.27354	1.34e-07	4.54e-06	NA
3569	ENSMUSG00000022191	2554.66	-1.02417	0.19426	-5.27214	1.35e-07	4.56e-06	Drosha
15174	ENSMUSG00000051223	6598.14	-1.17903	0.223665	-5.27139	1.35e-07	4.57e-06	Bzw1
1743	ENSMUSG00000016458	247.942	-2.64674	0.502181	-5.2705	1.36e-07	4.58e-06	Wt1
5272	ENSMUSG00000025823	2832.71	0.940091	0.178445	5.26823	1.38e-07	4.63e-06	Pdia4
27866	ENSMUSG00000085527	547.075	1.07048	0.203331	5.2647	1.4e-07	4.71e-06	NA
1173	ENSMUSG00000008301	527.532	-1.18197	0.224588	-5.26282	1.42e-07	4.75e-06	Phax
13927	ENSMUSG00000046711	6078.38	-1.05208	0.200151	-5.25645	1.47e-07	4.91e-06	Hmga1
3601	ENSMUSG00000022234	6045.17	-0.957601	0.182208	-5.25552	1.48e-07	4.93e-06	Cct5
12519	ENSMUSG00000041859	4423.87	-0.913107	0.173785	-5.25422	1.49e-07	4.95e-06	Mcm3
34264	ENSMUSG00000094530	1041.14	-1.18085	0.224769	-5.25363	1.49e-07	4.96e-06	NA
19561	ENSMUSG00000067818	71.4183	-2.75426	0.524309	-5.25313	1.5e-07	4.96e-06	Myl9
15610	ENSMUSG00000053110	2311.78	-1.0617	0.202334	-5.24725	1.54e-07	5.11e-06	Yap1
2807	ENSMUSG00000020849	8007.07	-0.930674	0.177389	-5.2465	1.55e-07	5.13e-06	Ywhae
6344	ENSMUSG00000027715	2678.94	-0.914272	0.174396	-5.24252	1.58e-07	5.23e-06	Ccna2
10417	ENSMUSG00000036309	2594.01	-1.00337	0.191429	-5.24148	1.59e-07	5.24e-06	Skp1a
11000	ENSMUSG00000037916	1386.74	-0.916879	0.174935	-5.24124	1.59e-07	5.24e-06	Ndufv1
10423	ENSMUSG00000036333	717.586	1.05893	0.202214	5.2367	1.63e-07	5.37e-06	Kidins220
6425	ENSMUSG00000027878	752.505	1.17559	0.224521	5.23599	1.64e-07	5.38e-06	Notch2
39315	ENSMUSG00000099875	969.448	-1.25031	0.238842	-5.23487	1.65e-07	5.4e-06	NA
7675	ENSMUSG00000030022	576.778	1.3895	0.265478	5.23395	1.66e-07	5.42e-06	Adamts9
11217	ENSMUSG00000038374	1931.6	-0.99346	0.189838	-5.2332	1.67e-07	5.43e-06	Rbm8a
10763	ENSMUSG00000037275	2203.74	-0.884939	0.169215	-5.22968	1.7e-07	5.52e-06	Gemin5
7185	ENSMUSG00000029126	29.1828	2.57172	0.491917	5.22795	1.71e-07	5.56e-06	Nsg1
14902	ENSMUSG00000050222	86.4866	-1.90081	0.363898	-5.22347	1.76e-07	5.69e-06	Il17d
12677	ENSMUSG00000042359	59.6877	2.22345	0.425904	5.22054	1.78e-07	5.76e-06	Osbpl6
17647	ENSMUSG00000062044	108.411	1.61039	0.308464	5.22068	1.78e-07	5.76e-06	Lmtk3
8533	ENSMUSG00000031575	5192.27	-1.03783	0.198851	-5.21916	1.8e-07	5.79e-06	Ash2l
2371	ENSMUSG00000020142	516.47	1.99694	0.382974	5.2143	1.85e-07	5.94e-06	Slc1a4
7710	ENSMUSG00000030079	1513.11	-1.10233	0.2115	-5.21195	1.87e-07	6e-06	Ruvbl1
3320	ENSMUSG00000021756	845.973	0.90458	0.173762	5.20585	1.93e-07	6.19e-06	Il6st
8917	ENSMUSG00000032218	1641.24	-1.18477	0.227723	-5.2027	1.96e-07	6.29e-06	Ccnb2
6975	ENSMUSG00000028792	1880.18	-0.830867	0.15973	-5.20171	1.97e-07	6.31e-06	Ak2
35217	ENSMUSG00000095562	4588.63	1.70903	0.328603	5.20088	1.98e-07	6.33e-06	NA
3288	ENSMUSG00000021707	812.295	-1.17686	0.226297	-5.20051	1.99e-07	6.33e-06	Dhfr
9877	ENSMUSG00000034707	812.237	1.08696	0.209171	5.19653	2.03e-07	6.44e-06	Gns
19825	ENSMUSG00000069171	36.0257	2.73932	0.527135	5.19662	2.03e-07	6.44e-06	Nr2f1
14806	ENSMUSG00000049881	530.534	-1.41596	0.272524	-5.19572	2.04e-07	6.46e-06	2810025M15Rik
9881	ENSMUSG00000034723	409.384	1.19164	0.229538	5.19146	2.09e-07	6.6e-06	Tmx4
13446	ENSMUSG00000045005	993.774	1.26718	0.244231	5.18846	2.12e-07	6.69e-06	Fzd5
17722	ENSMUSG00000062312	227.505	1.72545	0.332625	5.18737	2.13e-07	6.72e-06	Erbb2
1274	ENSMUSG00000009614	27.0664	2.63277	0.507733	5.18534	2.16e-07	6.78e-06	Sardh
220	ENSMUSG00000001228	7114.61	-0.906957	0.174982	-5.18314	2.18e-07	6.85e-06	Uhrf1
4027	ENSMUSG00000022945	1274.64	-1.29257	0.249412	-5.18245	2.19e-07	6.86e-06	Chaf1b
16942	ENSMUSG00000059040	8298.72	-1.29792	0.250616	-5.1789	2.23e-07	6.98e-06	Eno1
16943	ENSMUSG00000059040	8298.72	-1.29792	0.250616	-5.1789	2.23e-07	6.98e-06	Eno1b
10620	ENSMUSG00000036915	352.115	-1.10033	0.21251	-5.17777	2.25e-07	7.01e-06	Kirrel2
21911	ENSMUSG00000076431	349.216	-1.59839	0.308743	-5.17708	2.25e-07	7.03e-06	Sox4
8070	ENSMUSG00000030726	1379.77	-1.00977	0.19512	-5.1751	2.28e-07	7.09e-06	Pold3
1012	ENSMUSG00000006412	717.257	-1.04499	0.202112	-5.17032	2.34e-07	7.25e-06	Pfdn2
6997	ENSMUSG00000028832	2887.32	-1.5131	0.292637	-5.17058	2.33e-07	7.25e-06	Stmn1
42327	ENSMUSG00000102918	136.473	1.62726	0.31476	5.16985	2.34e-07	7.25e-06	Pcdhgc3
45456	ENSMUSG00000106106	11491.8	-1.10815	0.214469	-5.16696	2.38e-07	7.35e-06	NA
6537	ENSMUSG00000028060	1706.19	0.95682	0.185293	5.16381	2.42e-07	7.46e-06	2810403A07Rik
4389	ENSMUSG00000024165	2728.39	-0.968128	0.1875	-5.16335	2.43e-07	7.47e-06	Hn1l
15712	ENSMUSG00000053559	199.743	-1.75317	0.339664	-5.1615	2.45e-07	7.53e-06	Smagp
8410	ENSMUSG00000031379	274.095	-1.24857	0.241956	-5.16032	2.47e-07	7.56e-06	Pir
13139	ENSMUSG00000044018	721.131	-1.27573	0.247223	-5.16024	2.47e-07	7.56e-06	Mrpl50
1561	ENSMUSG00000014907	1258.04	-1.28677	0.249674	-5.15382	2.55e-07	7.81e-06	Naf1
5287	ENSMUSG00000025871	1185.75	-1.07145	0.207999	-5.15122	2.59e-07	7.9e-06	4833439L19Rik
4864	ENSMUSG00000024997	666.877	-0.957878	0.186102	-5.14704	2.65e-07	8.07e-06	Prdx3
16484	ENSMUSG00000056999	2280.25	-0.890202	0.173033	-5.14469	2.68e-07	8.16e-06	Ide
13818	ENSMUSG00000046318	28.1844	2.94571	0.572824	5.14244	2.71e-07	8.24e-06	Ccbe1
11566	ENSMUSG00000039197	402.107	-1.47696	0.28725	-5.14175	2.72e-07	8.26e-06	Adk
5283	ENSMUSG00000025867	475.048	2.10494	0.409588	5.13917	2.76e-07	8.36e-06	Cplx2
20418	ENSMUSG00000071528	779.249	-1.08199	0.210658	-5.13624	2.8e-07	8.47e-06	Usmg5
20419	ENSMUSG00000071528	779.249	-1.08199	0.210658	-5.13624	2.8e-07	8.47e-06	Gm15151
20420	ENSMUSG00000071528	779.249	-1.08199	0.210658	-5.13624	2.8e-07	8.47e-06	LOC102642507
16064	ENSMUSG00000055072	824.048	1.12549	0.219158	5.13554	2.81e-07	8.49e-06	NA
318	ENSMUSG00000001785	1371.52	-1.07964	0.210348	-5.13265	2.86e-07	8.59e-06	Pwp1
12360	ENSMUSG00000041408	4026.9	-0.803259	0.156498	-5.13272	2.86e-07	8.59e-06	Wapl
1134	ENSMUSG00000007739	6182.9	-0.988623	0.192863	-5.12605	2.96e-07	8.88e-06	Cct4
8433	ENSMUSG00000031410	24.8187	2.77034	0.540629	5.12429	2.99e-07	8.95e-06	Nxf7
334	ENSMUSG00000001870	236.644	1.69769	0.331346	5.12363	3e-07	8.97e-06	Ltbp1
32196	ENSMUSG00000091537	1195.38	-1.17557	0.229454	-5.12332	3e-07	8.97e-06	Tma7
12475	ENSMUSG00000041740	3627.41	-0.80247	0.156813	-5.11735	3.1e-07	9.24e-06	Rnf10
35325	ENSMUSG00000095677	3271.72	-1.0736	0.209918	-5.1144	3.15e-07	9.37e-06	Dynlt1f
36290	ENSMUSG00000096768	5624.76	1.68285	0.329179	5.11226	3.18e-07	9.45e-06	Erdr1
43532	ENSMUSG00000104164	137.763	2.00097	0.391416	5.11213	3.19e-07	9.45e-06	NA
16889	ENSMUSG00000058799	11834.1	-0.906196	0.177335	-5.11007	3.22e-07	9.54e-06	Nap1l1
4963	ENSMUSG00000025185	28.3084	2.85861	0.559812	5.10637	3.28e-07	9.71e-06	Loxl4
10347	ENSMUSG00000036103	1428.32	1.07787	0.211119	5.10551	3.3e-07	9.74e-06	Colec12
8678	ENSMUSG00000031821	758.743	-1.15357	0.226011	-5.10402	3.33e-07	9.77e-06	Gins2
9054	ENSMUSG00000032423	4122.86	-0.883215	0.173028	-5.10445	3.32e-07	9.77e-06	Syncrip
15782	ENSMUSG00000053846	32.7746	2.63068	0.515406	5.10408	3.32e-07	9.77e-06	Lipg
2494	ENSMUSG00000020349	3043.03	-1.04332	0.204482	-5.10225	3.36e-07	9.85e-06	Ppp2ca
17918	ENSMUSG00000063171	4997.14	-1.35894	0.266369	-5.1017	3.37e-07	9.86e-06	Rps4l
17955	ENSMUSG00000063314	1181.53	-1.213	0.237868	-5.09946	3.41e-07	9.96e-06	NA
5644	ENSMUSG00000026496	8127.98	-0.777981	0.152642	-5.09677	3.45e-07	1.01e-05	Parp1
16204	ENSMUSG00000055762	2597.54	-1.14537	0.224758	-5.09601	3.47e-07	1.01e-05	Eef1d
22940	ENSMUSG00000078652	2209.96	-0.951935	0.186874	-5.09401	3.51e-07	1.02e-05	Psme3
10261	ENSMUSG00000035834	1163.58	-0.987533	0.193936	-5.09205	3.54e-07	1.03e-05	Polr3g
19943	ENSMUSG00000069814	216.086	-1.60695	0.315615	-5.09151	3.55e-07	1.03e-05	Ccdc92b
10104	ENSMUSG00000035351	617.275	-1.11608	0.219261	-5.09017	3.58e-07	1.04e-05	Nup37
3899	ENSMUSG00000022724	465.863	-1.10877	0.217849	-5.0896	3.59e-07	1.04e-05	Mina
19476	ENSMUSG00000067352	4425.64	1.2617	0.247984	5.08784	3.62e-07	1.05e-05	NA
15179	ENSMUSG00000051234	827.062	-0.983535	0.193336	-5.08717	3.63e-07	1.05e-05	Rnf7
15948	ENSMUSG00000054555	14.7078	3.00668	0.591375	5.08421	3.69e-07	1.06e-05	Adam12
42723	ENSMUSG00000103335	47.5516	2.17762	0.428343	5.08381	3.7e-07	1.06e-05	NA
2677	ENSMUSG00000020649	4533.74	-1.08233	0.212922	-5.08322	3.71e-07	1.06e-05	Rrm2
9869	ENSMUSG00000034684	124.342	1.54279	0.303691	5.08013	3.77e-07	1.08e-05	Sema3f
16703	ENSMUSG00000058013	3528.16	-0.99223	0.195321	-5.08	3.77e-07	1.08e-05	2011-09-01
5483	ENSMUSG00000026207	68.25	2.42537	0.477909	5.07497	3.88e-07	1.11e-05	Speg
1733	ENSMUSG00000016319	4844.18	-1.22341	0.241086	-5.07458	3.88e-07	1.11e-05	Slc25a5
5441	ENSMUSG00000026142	171.922	1.7009	0.335382	5.07152	3.95e-07	1.12e-05	Rhbdd1
5749	ENSMUSG00000026669	2328.2	-1.09662	0.216244	-5.07119	3.95e-07	1.12e-05	Mcm10
9051	ENSMUSG00000032419	19.7188	2.7859	0.549615	5.06881	4e-07	1.14e-05	Tbx18
7300	ENSMUSG00000029311	702.969	-1.19573	0.23633	-5.05956	4.2e-07	1.19e-05	Hsd17b11
8326	ENSMUSG00000031226	700.189	-1.10904	0.219205	-5.05934	4.21e-07	1.19e-05	Pbdc1
903	ENSMUSG00000005718	354.824	-1.21658	0.240483	-5.05891	4.22e-07	1.19e-05	Tfap4
5942	ENSMUSG00000026980	795.239	1.76256	0.34853	5.05712	4.26e-07	1.2e-05	Ly75
15563	ENSMUSG00000052854	73.8343	2.65894	0.52586	5.05637	4.27e-07	1.2e-05	Nrk
3642	ENSMUSG00000022312	2268.28	-1.00879	0.199608	-5.05389	4.33e-07	1.22e-05	Eif3h
7001	ENSMUSG00000028837	1340.1	-0.908487	0.179858	-5.05112	4.39e-07	1.23e-05	Psmb2
5100	ENSMUSG00000025427	290.315	-1.42701	0.282639	-5.04888	4.44e-07	1.25e-05	Rnf165
1563	ENSMUSG00000014956	3227.23	-0.913016	0.180958	-5.04546	4.52e-07	1.27e-05	Ppp1cb
1840	ENSMUSG00000017493	438.421	2.52115	0.499741	5.04492	4.54e-07	1.27e-05	Igfbp4
29	ENSMUSG00000000171	1422.04	-0.960472	0.190397	-5.04456	4.55e-07	1.27e-05	Sdhd
22792	ENSMUSG00000078234	198.168	1.39452	0.276599	5.04164	4.62e-07	1.29e-05	Klhdc7a
2256	ENSMUSG00000019943	1244.9	1.06503	0.211603	5.03313	4.83e-07	1.34e-05	Atp2b1
33886	ENSMUSG00000094111	226.825	-1.24795	0.248052	-5.03101	4.88e-07	1.35e-05	NA
8471	ENSMUSG00000031486	330.107	2.20201	0.437837	5.02929	4.92e-07	1.36e-05	Adgra2
23035	ENSMUSG00000078867	94.757	1.67936	0.33398	5.02832	4.95e-07	1.37e-05	NA
5347	ENSMUSG00000025969	155.426	1.5667	0.311678	5.02666	4.99e-07	1.38e-05	Nrp2
14496	ENSMUSG00000048701	1299.36	-0.833939	0.166033	-5.02272	5.09e-07	1.41e-05	Ccdc6
5256	ENSMUSG00000025790	50.8357	2.57171	0.512124	5.02165	5.12e-07	1.41e-05	Slco3a1
5629	ENSMUSG00000026471	17.5271	2.99292	0.596318	5.019	5.19e-07	1.43e-05	Mr1
3661	ENSMUSG00000022346	696.886	-1.93815	0.386221	-5.01825	5.21e-07	1.43e-05	Myc
994	ENSMUSG00000006342	246.549	2.31631	0.461606	5.01793	5.22e-07	1.43e-05	Susd2
2019	ENSMUSG00000018750	43.2184	2.54166	0.506843	5.01469	5.31e-07	1.45e-05	Zbtb4
10965	ENSMUSG00000037815	6020.82	-0.894056	0.178388	-5.01187	5.39e-07	1.47e-05	Ctnna1
4290	ENSMUSG00000024007	1106.56	-1.00306	0.200307	-5.00762	5.51e-07	1.5e-05	Ppil1
6277	ENSMUSG00000027597	3109.27	-0.821836	0.16411	-5.00784	5.5e-07	1.5e-05	Ahcy
6875	ENSMUSG00000028639	10999	-0.85497	0.170738	-5.00749	5.51e-07	1.5e-05	Ybx1
17162	ENSMUSG00000059900	296.737	-1.49871	0.299422	-5.00533	5.58e-07	1.51e-05	Tmem40
20509	ENSMUSG00000071847	143.089	1.85095	0.369778	5.00558	5.57e-07	1.51e-05	Apcdd1
192	ENSMUSG00000001089	2077.53	-0.875127	0.174902	-5.00353	5.63e-07	1.52e-05	Luzp1
4346	ENSMUSG00000024091	1526.7	-0.972124	0.194307	-5.00304	5.64e-07	1.53e-05	Vapa
1923	ENSMUSG00000018209	995.742	-0.947916	0.189501	-5.00218	5.67e-07	1.53e-05	Stk4
356	ENSMUSG00000002006	939.156	-1.53053	0.306219	-4.99816	5.79e-07	1.55e-05	Pdzd4
3259	ENSMUSG00000021665	566.589	1.18009	0.236108	4.99811	5.79e-07	1.55e-05	Hexb
4328	ENSMUSG00000024067	1425.97	-1.02299	0.204656	-4.9986	5.77e-07	1.55e-05	Dpy30
10438	ENSMUSG00000036390	812.413	-1.4122	0.282501	-4.99893	5.76e-07	1.55e-05	Gadd45a
7265	ENSMUSG00000029247	5367.16	-0.917503	0.183601	-4.99727	5.81e-07	1.56e-05	Paics
10146	ENSMUSG00000035455	1335.45	-0.945167	0.18921	-4.99532	5.87e-07	1.57e-05	Fignl1
2726	ENSMUSG00000020715	268.001	1.07867	0.215987	4.99413	5.91e-07	1.58e-05	Ern1
21363	ENSMUSG00000074781	1852.84	-1.1251	0.225445	-4.99058	6.02e-07	1.6e-05	Ube2n
44173	ENSMUSG00000104814	187.809	1.79615	0.359893	4.99079	6.01e-07	1.6e-05	NA
10666	ENSMUSG00000037013	1914.36	-0.900293	0.180418	-4.99005	6.04e-07	1.61e-05	Ss18
16933	ENSMUSG00000059005	13227.5	-0.857935	0.171968	-4.98892	6.07e-07	1.61e-05	Hnrnpa3
17956	ENSMUSG00000063316	5804.52	-0.979125	0.196272	-4.98861	6.08e-07	1.61e-05	Rpl27
14217	ENSMUSG00000047710	1044.57	-1.02753	0.206103	-4.9855	6.18e-07	1.64e-05	Champ1
6551	ENSMUSG00000028081	15518.7	-0.963542	0.193353	-4.98334	6.25e-07	1.65e-05	Rps3a1
4298	ENSMUSG00000024026	1438.56	-0.858617	0.172389	-4.98069	6.34e-07	1.67e-05	Glo1
9156	ENSMUSG00000032591	64.9663	2.60485	0.522999	4.9806	6.34e-07	1.67e-05	Mst1
916	ENSMUSG00000005846	3547.88	-1.02977	0.206771	-4.98023	6.35e-07	1.67e-05	Rsl1d1
24886	ENSMUSG00000082029	668.268	-1.25418	0.251848	-4.97992	6.36e-07	1.67e-05	NA
410	ENSMUSG00000002307	1211.59	-1.15428	0.231868	-4.97818	6.42e-07	1.69e-05	Daxx
17894	ENSMUSG00000063052	1019.8	-0.895528	0.179939	-4.97685	6.46e-07	1.69e-05	Lrrc40
4995	ENSMUSG00000025225	125.958	2.22066	0.446286	4.97586	6.5e-07	1.7e-05	Nfkb2
195	ENSMUSG00000001100	1491.44	-0.872006	0.175496	-4.96879	6.74e-07	1.76e-05	Poldip2
4617	ENSMUSG00000024566	545.218	0.906074	0.182343	4.96907	6.73e-07	1.76e-05	Atp9b
18001	ENSMUSG00000063524	17405.3	-1.24463	0.250545	-4.9677	6.78e-07	1.77e-05	Eno1
899	ENSMUSG00000005698	2457.19	-0.835877	0.168344	-4.96529	6.86e-07	1.79e-05	Ctcf
6191	ENSMUSG00000027447	444.268	1.36794	0.275524	4.96486	6.87e-07	1.79e-05	Cst3
13325	ENSMUSG00000044573	1266.61	-0.996167	0.200684	-4.96385	6.91e-07	1.79e-05	Acp1
13326	ENSMUSG00000044573	1266.61	-0.996167	0.200684	-4.96385	6.91e-07	1.79e-05	LOC102642088
19576	ENSMUSG00000067889	185.199	1.64127	0.330633	4.96402	6.9e-07	1.79e-05	Sptbn2
23307	ENSMUSG00000079426	1544.11	-0.963118	0.194023	-4.96393	6.91e-07	1.79e-05	Arpc4
732	ENSMUSG00000004562	115.896	1.71819	0.346211	4.96283	6.95e-07	1.79e-05	Arhgef40
37284	ENSMUSG00000097793	215.113	1.37809	0.277679	4.96291	6.94e-07	1.79e-05	NA
20109	ENSMUSG00000070436	1806.99	1.61722	0.325891	4.96244	6.96e-07	1.79e-05	Serpinh1
6983	ENSMUSG00000028800	3879.14	-0.886145	0.178738	-4.95778	7.13e-07	1.83e-05	Hdac1
1875	ENSMUSG00000017756	1575.78	0.92874	0.187358	4.95703	7.16e-07	1.84e-05	Slc12a7
6981	ENSMUSG00000028798	1659.38	-0.802537	0.161932	-4.95602	7.2e-07	1.85e-05	Eif3i
16313	ENSMUSG00000056220	50.7881	2.48291	0.50111	4.95482	7.24e-07	1.85e-05	Pla2g4a
6014	ENSMUSG00000027170	1832.41	-0.984954	0.198827	-4.95382	7.28e-07	1.86e-05	Eif3m
14619	ENSMUSG00000049164	1894.73	-1.05979	0.213922	-4.95408	7.27e-07	1.86e-05	Zfp518a
13815	ENSMUSG00000046312	251.989	1.44188	0.291235	4.9509	7.39e-07	1.88e-05	AI464131
4889	ENSMUSG00000025038	56.3134	-2.7255	0.550646	-4.94964	7.44e-07	1.89e-05	Efhc2
11143	ENSMUSG00000038214	1134.81	-2.00875	0.405911	-4.94874	7.47e-07	1.9e-05	Bend3
11397	ENSMUSG00000038776	333.296	1.87166	0.378322	4.94727	7.53e-07	1.91e-05	Ephx1
5874	ENSMUSG00000026869	980.228	-0.838842	0.169567	-4.94698	7.54e-07	1.91e-05	Psmd5
5570	ENSMUSG00000026365	69.9928	2.78262	0.562555	4.9464	7.56e-07	1.91e-05	Cfh
19775	ENSMUSG00000068882	2847.18	-0.889169	0.179767	-4.94622	7.57e-07	1.91e-05	Ssb
22797	ENSMUSG00000078249	4919.74	-1.01865	0.205992	-4.94508	7.61e-07	1.92e-05	Hmga1-rs1
2979	ENSMUSG00000021149	2246.08	-0.897907	0.181648	-4.94313	7.69e-07	1.94e-05	Gtpbp4
3493	ENSMUSG00000022052	1338.66	-0.837202	0.169367	-4.94312	7.69e-07	1.94e-05	Ppp2r2a
3634	ENSMUSG00000022300	827.12	-1.11944	0.226482	-4.94271	7.7e-07	1.94e-05	Dcaf13
8207	ENSMUSG00000030978	2506.98	-0.958715	0.194113	-4.93896	7.85e-07	1.97e-05	Rrm1
6636	ENSMUSG00000028234	9810.4	-0.949646	0.1923	-4.93836	7.88e-07	1.98e-05	Rps20
11236	ENSMUSG00000038418	318.976	-2.20568	0.446708	-4.93765	7.91e-07	1.98e-05	Egr1
20204	ENSMUSG00000070733	1101.72	1.11127	0.225067	4.93748	7.91e-07	1.98e-05	Fryl
500	ENSMUSG00000002870	6666.6	-0.941046	0.190906	-4.92937	8.25e-07	2.06e-05	Mcm2
24506	ENSMUSG00000081603	3028.12	-1.1	0.223141	-4.92961	8.24e-07	2.06e-05	NA
21449	ENSMUSG00000074994	1877.69	-1.13626	0.230605	-4.92729	8.34e-07	2.08e-05	Qser1
7345	ENSMUSG00000029387	745.458	-0.988702	0.200682	-4.92671	8.36e-07	2.08e-05	Gtf2h3
3424	ENSMUSG00000021947	91.4893	-1.67569	0.340346	-4.92349	8.5e-07	2.11e-05	Cryl1
16108	ENSMUSG00000055301	18.1349	2.88273	0.585528	4.92329	8.51e-07	2.11e-05	Adh7
5529	ENSMUSG00000026283	899.663	-0.874394	0.17766	-4.92173	8.58e-07	2.13e-05	Ing5
11877	ENSMUSG00000040028	1747.02	-0.825566	0.167763	-4.92101	8.61e-07	2.13e-05	Elavl1
3270	ENSMUSG00000021681	1069.29	-0.991627	0.201556	-4.91986	8.66e-07	2.14e-05	Aggf1
3285	ENSMUSG00000021703	195.742	1.17786	0.239454	4.91895	8.7e-07	2.14e-05	Serinc5
20846	ENSMUSG00000073489	15.0217	2.9702	0.603815	4.91906	8.7e-07	2.14e-05	Ifi204
35625	ENSMUSG00000096014	197.649	-2.1836	0.443916	-4.91896	8.7e-07	2.14e-05	Sox1
4816	ENSMUSG00000024924	133.445	2.65585	0.540316	4.91536	8.86e-07	2.17e-05	Vldlr
32444	ENSMUSG00000092074	2899.96	-1.0986	0.2235	-4.91542	8.86e-07	2.17e-05	Dynlt1a
16202	ENSMUSG00000055760	356.006	-1.13725	0.23138	-4.91509	8.87e-07	2.17e-05	Gemin6
784	ENSMUSG00000004897	5377.76	-0.787457	0.160257	-4.91373	8.94e-07	2.19e-05	Hdgf
40674	ENSMUSG00000101236	297.869	-1.41644	0.288373	-4.91184	9.02e-07	2.2e-05	NA
5266	ENSMUSG00000025812	1058.59	-1.05286	0.214459	-4.90938	9.14e-07	2.23e-05	Pard3
17486	ENSMUSG00000061360	1000.12	-1.09326	0.222711	-4.90889	9.16e-07	2.23e-05	Phf5a
25090	ENSMUSG00000082262	1102.41	-0.976954	0.199122	-4.90631	9.28e-07	2.26e-05	NA
2860	ENSMUSG00000020922	830.721	-0.882109	0.179851	-4.90467	9.36e-07	2.27e-05	Lsm12
36477	ENSMUSG00000096954	273.65	1.96889	0.401457	4.90436	9.37e-07	2.28e-05	NA
12105	ENSMUSG00000040618	547.449	2.10414	0.429067	4.90399	9.39e-07	2.28e-05	Pck2
10885	ENSMUSG00000037601	535.721	-1.14353	0.233217	-4.90328	9.42e-07	2.28e-05	Nme1
5523	ENSMUSG00000026276	3170.65	-0.797101	0.162806	-4.89603	9.78e-07	2.36e-05	2002-09-01
5988	ENSMUSG00000027091	1731.16	-0.940174	0.192126	-4.89354	9.9e-07	2.39e-05	Zc3h15
26707	ENSMUSG00000084113	207.588	-1.33928	0.273691	-4.89341	9.91e-07	2.39e-05	NA
18053	ENSMUSG00000063751	21.5957	-2.76978	0.566122	-4.89256	9.95e-07	2.4e-05	Platr8
3223	ENSMUSG00000021595	3303.05	-0.987482	0.201891	-4.89116	1e-06	2.41e-05	Nsun2
10822	ENSMUSG00000037419	103.976	2.49274	0.509661	4.89097	1e-06	2.41e-05	Endod1
2468	ENSMUSG00000020303	126.595	2.0404	0.417234	4.89031	1.01e-06	2.41e-05	Stc2
15714	ENSMUSG00000053565	2609.86	-1.11659	0.228323	-4.89039	1.01e-06	2.41e-05	Eif3k
16404	ENSMUSG00000056666	270.433	1.74314	0.356557	4.88881	1.01e-06	2.43e-05	Retsat
3131	ENSMUSG00000021420	164.409	-1.3266	0.271389	-4.88818	1.02e-06	2.43e-05	Fars2
16717	ENSMUSG00000058070	54.4104	2.00778	0.410751	4.88807	1.02e-06	2.43e-05	Eml1
1285	ENSMUSG00000009687	58.1445	2.43779	0.498811	4.8872	1.02e-06	2.44e-05	Fxyd5
8647	ENSMUSG00000031774	629.885	-0.858191	0.175762	-4.88268	1.05e-06	2.49e-05	Fam192a
7697	ENSMUSG00000030057	7928.16	-1.0183	0.208583	-4.88197	1.05e-06	2.5e-05	Cnbp
10940	ENSMUSG00000037742	93719.9	-0.826539	0.16932	-4.88152	1.05e-06	2.5e-05	Eef1a1
14259	ENSMUSG00000047844	1057.17	-1.09455	0.224357	-4.8786	1.07e-06	2.53e-05	Bex4
6743	ENSMUSG00000028427	505.866	1.12966	0.231755	4.87436	1.09e-06	2.58e-05	Aqp7
20188	ENSMUSG00000070692	3092.16	-1.03662	0.21278	-4.87181	1.11e-06	2.61e-05	NA
5964	ENSMUSG00000027015	719.052	1.04922	0.215445	4.87002	1.12e-06	2.63e-05	Cybrd1
9591	ENSMUSG00000033940	1117.71	-0.985744	0.202502	-4.86782	1.13e-06	2.66e-05	Brk1
17212	ENSMUSG00000060126	17468.5	-1.00716	0.206911	-4.86761	1.13e-06	2.66e-05	Tpt1
20962	ENSMUSG00000073838	1409.45	-0.938115	0.192895	-4.86334	1.15e-06	2.71e-05	Tufm
4337	ENSMUSG00000024078	729.639	-0.96074	0.197608	-4.86185	1.16e-06	2.73e-05	Ttc27
15472	ENSMUSG00000052456	2309.77	-0.881792	0.181374	-4.86173	1.16e-06	2.73e-05	Asna1
20299	ENSMUSG00000071072	4822.59	-0.926436	0.190732	-4.85726	1.19e-06	2.79e-05	Ptges3
20300	ENSMUSG00000071072	4822.59	-0.926436	0.190732	-4.85726	1.19e-06	2.79e-05	LOC102641464
7289	ENSMUSG00000029287	195.68	2.02233	0.416518	4.85533	1.2e-06	2.81e-05	Tgfbr3
8723	ENSMUSG00000031885	1307.94	-1.00769	0.207727	-4.85104	1.23e-06	2.87e-05	Cbfb
21088	ENSMUSG00000074071	320.456	1.13223	0.233423	4.85055	1.23e-06	2.87e-05	Fam169b
15558	ENSMUSG00000052833	2586.71	-0.932723	0.19232	-4.84985	1.24e-06	2.88e-05	Sae1
136	ENSMUSG00000000776	517.449	-0.960224	0.198034	-4.84879	1.24e-06	2.89e-05	Polr3d
3503	ENSMUSG00000022074	1827.23	0.838463	0.172916	4.84898	1.24e-06	2.89e-05	Tnfrsf10b
137	ENSMUSG00000000782	515.264	-1.04498	0.215656	-4.84558	1.26e-06	2.93e-05	Tcf7
19326	ENSMUSG00000066568	1628.06	-0.8213	0.169572	-4.84337	1.28e-06	2.96e-05	Lsm14a
14267	ENSMUSG00000047879	2215.74	-0.946725	0.19553	-4.84183	1.29e-06	2.98e-05	Usp14
5994	ENSMUSG00000027108	1244.81	-0.956707	0.197692	-4.83939	1.3e-06	3.01e-05	Ola1
308	ENSMUSG00000001750	303.041	1.26976	0.262395	4.83912	1.3e-06	3.01e-05	Tcirg1
6228	ENSMUSG00000027508	69.7779	1.7931	0.370611	4.83824	1.31e-06	3.02e-05	Pag1
4477	ENSMUSG00000024304	117.251	1.56719	0.323993	4.83711	1.32e-06	3.03e-05	Cdh2
21191	ENSMUSG00000074361	328.351	1.14707	0.237284	4.83417	1.34e-06	3.08e-05	C5ar2
19796	ENSMUSG00000068966	710.347	-0.99033	0.204929	-4.83254	1.35e-06	3.1e-05	Zbtb34
12367	ENSMUSG00000041431	4781.72	-0.83617	0.173158	-4.82895	1.37e-06	3.15e-05	Ccnb1
2027	ENSMUSG00000018800	92.6592	1.86727	0.386725	4.82842	1.38e-06	3.15e-05	Abca5
1595	ENSMUSG00000015217	460.101	-1.1858	0.245609	-4.82802	1.38e-06	3.16e-05	Hmgb3
13085	ENSMUSG00000043822	25.5221	2.50405	0.518976	4.82498	1.4e-06	3.2e-05	Adamtsl5
8163	ENSMUSG00000030872	2705.34	-0.782267	0.162156	-4.82418	1.41e-06	3.21e-05	Gga2
3614	ENSMUSG00000022253	872.021	-0.888343	0.184171	-4.82347	1.41e-06	3.21e-05	Nadk2
9935	ENSMUSG00000034854	195.244	2.0469	0.42437	4.82338	1.41e-06	3.21e-05	Mfsd12
16713	ENSMUSG00000058056	444.97	-1.18511	0.245703	-4.82333	1.41e-06	3.21e-05	Palld
15302	ENSMUSG00000051695	4589.66	-0.995767	0.206537	-4.82125	1.43e-06	3.24e-05	Pcbp1
7912	ENSMUSG00000030423	551.941	-0.953854	0.197902	-4.81983	1.44e-06	3.26e-05	Pop4
3630	ENSMUSG00000022295	818.036	-0.921555	0.191217	-4.81942	1.44e-06	3.26e-05	Atp6v1c1
10761	ENSMUSG00000037266	3785.84	1.51771	0.314946	4.81896	1.44e-06	3.26e-05	Rsrp1
3770	ENSMUSG00000022508	25.8515	2.42918	0.504436	4.81564	1.47e-06	3.32e-05	Bcl6
4138	ENSMUSG00000023186	164.168	1.6265	0.337776	4.81532	1.47e-06	3.32e-05	Vwa5a
7868	ENSMUSG00000030339	81.0564	2.11714	0.439718	4.81477	1.47e-06	3.32e-05	Ltbr
8716	ENSMUSG00000031877	30.3678	2.76814	0.575073	4.81355	1.48e-06	3.34e-05	Ces2g
20900	ENSMUSG00000073676	3038.41	-1.05959	0.22015	-4.81303	1.49e-06	3.34e-05	Hspe1
5937	ENSMUSG00000026974	846.305	-1.19195	0.247685	-4.81236	1.49e-06	3.35e-05	Zmynd19
17367	ENSMUSG00000060743	2745.51	-1.11989	0.232826	-4.80996	1.51e-06	3.39e-05	H3f3a
17368	ENSMUSG00000060743	2745.51	-1.11989	0.232826	-4.80996	1.51e-06	3.39e-05	Gm10257
17369	ENSMUSG00000060743	2745.51	-1.11989	0.232826	-4.80996	1.51e-06	3.39e-05	H3f3c
17370	ENSMUSG00000060743	2745.51	-1.11989	0.232826	-4.80996	1.51e-06	3.39e-05	Gm12657
243	ENSMUSG00000001380	1080.18	-0.941413	0.195745	-4.80938	1.51e-06	3.39e-05	Hars
2311	ENSMUSG00000020053	18.7266	2.83828	0.590406	4.80733	1.53e-06	3.42e-05	Igf1
2887	ENSMUSG00000020973	274.368	-1.27102	0.264439	-4.80649	1.54e-06	3.43e-05	Dnaaf2
2946	ENSMUSG00000021096	1164.34	-0.875537	0.182162	-4.80636	1.54e-06	3.43e-05	Ppm1a
42389	ENSMUSG00000102982	50.7278	2.37062	0.493389	4.80476	1.55e-06	3.45e-05	NA
2497	ENSMUSG00000020358	4457.9	-1.12514	0.234234	-4.80348	1.56e-06	3.47e-05	Hnrnpab
3643	ENSMUSG00000022313	993.406	0.863209	0.179718	4.80314	1.56e-06	3.47e-05	Utp23
19602	ENSMUSG00000068039	5109.82	-0.88937	0.185169	-4.80302	1.56e-06	3.47e-05	Tcp1
1237	ENSMUSG00000009145	298.573	1.25676	0.261674	4.80276	1.56e-06	3.47e-05	Dqx1
746	ENSMUSG00000004642	1550.06	-1.02718	0.213954	-4.80092	1.58e-06	3.5e-05	Slbp
9481	ENSMUSG00000033581	1012.69	-0.933011	0.194356	-4.80052	1.58e-06	3.5e-05	Igf2bp2
22778	ENSMUSG00000078190	23.6392	2.89805	0.603675	4.80068	1.58e-06	3.5e-05	Dnm3os
9867	ENSMUSG00000034681	3114.09	-0.864809	0.180164	-4.80011	1.59e-06	3.5e-05	Rnps1
8373	ENSMUSG00000031320	14504.9	-0.896823	0.186918	-4.79795	1.6e-06	3.53e-05	Rps4x
9965	ENSMUSG00000034928	2754.51	-0.761352	0.158708	-4.79719	1.61e-06	3.54e-05	Rnf44
8614	ENSMUSG00000031714	4743.98	-1.09491	0.228286	-4.79622	1.62e-06	3.56e-05	Gab1
8653	ENSMUSG00000031781	1364.03	-0.993276	0.207178	-4.79431	1.63e-06	3.58e-05	Ciapin1
2113	ENSMUSG00000019362	652.458	-0.878442	0.18325	-4.79367	1.64e-06	3.59e-05	D8Ertd738e
31260	ENSMUSG00000089789	523.245	0.994744	0.207511	4.7937	1.64e-06	3.59e-05	Rdh1
16437	ENSMUSG00000056820	812.09	-0.979608	0.204548	-4.78914	1.67e-06	3.66e-05	Tsnax
13163	ENSMUSG00000044066	1038.17	-0.847448	0.176967	-4.78874	1.68e-06	3.67e-05	Cep68
22851	ENSMUSG00000078453	149.251	-1.54433	0.322583	-4.7874	1.69e-06	3.69e-05	Abracl
31514	ENSMUSG00000090124	19.2655	2.89036	0.603896	4.78619	1.7e-06	3.71e-05	Ugt1a6a
31515	ENSMUSG00000090124	19.2655	2.89036	0.603896	4.78619	1.7e-06	3.71e-05	Ugt1a7c
7012	ENSMUSG00000028851	2438.14	-1.01356	0.211846	-4.78442	1.71e-06	3.73e-05	Nudc
11463	ENSMUSG00000038965	1063.88	-1.19796	0.250417	-4.78386	1.72e-06	3.74e-05	Ube2l3
11464	ENSMUSG00000038965	1063.88	-1.19796	0.250417	-4.78386	1.72e-06	3.74e-05	Gm10705
37237	ENSMUSG00000097744	322.568	1.30925	0.273673	4.784	1.72e-06	3.74e-05	D030040B21Rik
14854	ENSMUSG00000050071	1366.72	-0.839379	0.175488	-4.78312	1.73e-06	3.74e-05	Bex1
4790	ENSMUSG00000024878	339.534	-1.03835	0.21725	-4.77954	1.76e-06	3.81e-05	Cbwd1
9683	ENSMUSG00000034192	920.186	-0.943722	0.197506	-4.77818	1.77e-06	3.83e-05	Lsm3
4802	ENSMUSG00000024902	690.491	-1.08415	0.226912	-4.77785	1.77e-06	3.83e-05	Mrpl11
26524	ENSMUSG00000083906	28.4399	2.35243	0.492417	4.77731	1.78e-06	3.84e-05	NA
2029	ENSMUSG00000018819	21.974	2.84213	0.595016	4.77656	1.78e-06	3.84e-05	Lsp1
35155	ENSMUSG00000095499	969.306	-1.14192	0.239057	-4.77676	1.78e-06	3.84e-05	NA
8978	ENSMUSG00000032314	818.764	-0.916411	0.19189	-4.7757	1.79e-06	3.85e-05	Etfa
36646	ENSMUSG00000097127	97.2311	2.16811	0.454221	4.77325	1.81e-06	3.9e-05	NA
2907	ENSMUSG00000021024	2088.29	-1.20269	0.252037	-4.77186	1.83e-06	3.9e-05	Psma6
7351	ENSMUSG00000029394	2003.5	-1.14438	0.239793	-4.77235	1.82e-06	3.9e-05	Cdk2ap1
8088	ENSMUSG00000030751	1762	-0.923562	0.193535	-4.77208	1.82e-06	3.9e-05	Psma1
15226	ENSMUSG00000051391	6649.06	-1.14349	0.239611	-4.77227	1.82e-06	3.9e-05	Ywhag
910	ENSMUSG00000005803	15.3126	2.82374	0.591968	4.77009	1.84e-06	3.93e-05	Sqrdl
1725	ENSMUSG00000016252	662.645	-1.09915	0.230574	-4.76702	1.87e-06	3.99e-05	Atp5e
2437	ENSMUSG00000020256	137.204	2.20308	0.462224	4.76625	1.88e-06	4e-05	Aldh1l2
10591	ENSMUSG00000036856	360.233	1.07155	0.2249	4.76457	1.89e-06	4.03e-05	Wnt4
7082	ENSMUSG00000028964	1915.15	-1.02301	0.214745	-4.76385	1.9e-06	4.04e-05	Park7
140	ENSMUSG00000000792	53.0055	1.98576	0.416929	4.76283	1.91e-06	4.05e-05	Slc5a5
528	ENSMUSG00000003039	905.135	-0.847096	0.177852	-4.76292	1.91e-06	4.05e-05	Fam32a
11505	ENSMUSG00000039067	2184.06	-0.957954	0.20117	-4.76191	1.92e-06	4.06e-05	Psmd7
2337	ENSMUSG00000020089	1721.85	-1.28393	0.269712	-4.76037	1.93e-06	4.09e-05	Ppa1
20629	ENSMUSG00000072739	93.7651	1.57153	0.330141	4.76019	1.93e-06	4.09e-05	Gm10408
11248	ENSMUSG00000038462	956.177	-1.01952	0.214338	-4.7566	1.97e-06	4.16e-05	Uqcrfs1
496	ENSMUSG00000002844	1786.76	-0.882145	0.185486	-4.75585	1.98e-06	4.16e-05	Adprh
8591	ENSMUSG00000031668	483.371	1.08286	0.227681	4.75605	1.97e-06	4.16e-05	Eif2ak3
10029	ENSMUSG00000035150	3670.12	-0.944391	0.198612	-4.75495	1.98e-06	4.18e-05	Eif2s3x
8774	ENSMUSG00000031963	19.7869	2.59523	0.545895	4.75408	1.99e-06	4.19e-05	Bmper
18169	ENSMUSG00000064208	341.277	-1.30031	0.273581	-4.75293	2e-06	4.21e-05	NA
24569	ENSMUSG00000081671	1191.36	-1.1289	0.23755	-4.75226	2.01e-06	4.22e-05	NA
36577	ENSMUSG00000097056	836.037	1.26955	0.267229	4.7508	2.03e-06	4.24e-05	Gm4262
3574	ENSMUSG00000022199	213.321	1.51322	0.318561	4.75019	2.03e-06	4.25e-05	Slc22a17
6584	ENSMUSG00000028138	1927.78	-0.894621	0.188351	-4.74977	2.04e-06	4.25e-05	Adh5
7363	ENSMUSG00000029413	112.479	1.64071	0.345448	4.74951	2.04e-06	4.25e-05	Naaa
2127	ENSMUSG00000019478	389.294	-0.940695	0.198153	-4.74732	2.06e-06	4.29e-05	Rab4a
6593	ENSMUSG00000028156	2060.77	-0.810877	0.170811	-4.74722	2.06e-06	4.29e-05	Eif4e
15401	ENSMUSG00000052157	38.9705	-2.18759	0.46105	-4.74481	2.09e-06	4.34e-05	NA
42238	ENSMUSG00000102829	49.7725	2.38449	0.502674	4.7436	2.1e-06	4.36e-05	NA
6573	ENSMUSG00000028121	699.127	-1.47867	0.311958	-4.73995	2.14e-06	4.42e-05	Bcar3
20128	ENSMUSG00000070495	873.632	1.07663	0.227133	4.74008	2.14e-06	4.42e-05	Ctcfl
36604	ENSMUSG00000097084	127.658	1.34141	0.282987	4.74018	2.14e-06	4.42e-05	Foxl1
16916	ENSMUSG00000058922	4778.94	-0.926681	0.19553	-4.73934	2.14e-06	4.43e-05	NA
7328	ENSMUSG00000029366	625.475	-0.875906	0.184877	-4.73777	2.16e-06	4.46e-05	Dck
7693	ENSMUSG00000030051	844.981	1.29672	0.273728	4.73725	2.17e-06	4.47e-05	Aplf
7104	ENSMUSG00000028995	298.945	1.07084	0.226066	4.73686	2.17e-06	4.47e-05	Fam126a
4007	ENSMUSG00000022894	13.3936	2.84945	0.601676	4.73585	2.18e-06	4.49e-05	Adamts5
8951	ENSMUSG00000032279	1346.45	-0.766125	0.16178	-4.73561	2.18e-06	4.49e-05	Idh3a
32361	ENSMUSG00000091896	2096	-0.851908	0.180028	-4.73209	2.22e-06	4.56e-05	Ube2d2a
8942	ENSMUSG00000032263	3728.3	1.01014	0.213515	4.73103	2.23e-06	4.58e-05	Bckdhb
24738	ENSMUSG00000081865	1726.25	-1.07389	0.226992	-4.73096	2.23e-06	4.58e-05	NA
6531	ENSMUSG00000028048	428.293	0.954704	0.201812	4.73066	2.24e-06	4.58e-05	Gba
16361	ENSMUSG00000056457	50.6269	2.85212	0.603647	4.72482	2.3e-06	4.71e-05	Prl2c3
16362	ENSMUSG00000056457	50.6269	2.85212	0.603647	4.72482	2.3e-06	4.71e-05	Prl2c4
21268	ENSMUSG00000074506	461.022	-1.25202	0.265078	-4.7232	2.32e-06	4.74e-05	NA
2561	ENSMUSG00000020457	1413.1	-0.84629	0.179256	-4.72113	2.35e-06	4.78e-05	Drg1
2325	ENSMUSG00000020075	5844.79	-0.929208	0.196958	-4.7178	2.38e-06	4.86e-05	Ddx21
10157	ENSMUSG00000035493	108.652	2.05729	0.436181	4.7166	2.4e-06	4.88e-05	Tgfbi
2330	ENSMUSG00000020080	19.5768	2.8469	0.603778	4.71513	2.42e-06	4.9e-05	Hkdc1
7841	ENSMUSG00000030298	1442.07	-0.911073	0.193223	-4.71513	2.42e-06	4.9e-05	Sec13
26856	ENSMUSG00000084279	1191.38	-1.1231	0.238195	-4.71504	2.42e-06	4.9e-05	NA
14548	ENSMUSG00000048915	78.14	1.53159	0.324942	4.71344	2.44e-06	4.93e-05	Efna5
10684	ENSMUSG00000037060	36.904	2.46188	0.522398	4.71266	2.45e-06	4.95e-05	Prkcdbp
23078	ENSMUSG00000078932	108.859	-1.68226	0.356997	-4.71227	2.45e-06	4.95e-05	NA
3263	ENSMUSG00000021670	4234.33	1.46685	0.311309	4.71188	2.45e-06	4.95e-05	Hmgcr
3323	ENSMUSG00000021760	99.1316	1.64255	0.348736	4.71002	2.48e-06	4.97e-05	Gpx8
6475	ENSMUSG00000027962	200.245	2.83862	0.602608	4.71056	2.47e-06	4.97e-05	Vcam1
6660	ENSMUSG00000028274	567.345	-0.996702	0.211601	-4.71028	2.47e-06	4.97e-05	Rngtt
13939	ENSMUSG00000046743	23.4971	2.84185	0.603299	4.71052	2.47e-06	4.97e-05	Fat4
15617	ENSMUSG00000053129	51.0696	-2.72323	0.578084	-4.71078	2.47e-06	4.97e-05	Gsx1
33775	ENSMUSG00000093990	973.995	-1.13401	0.240762	-4.71009	2.48e-06	4.97e-05	NA
3383	ENSMUSG00000021877	1776.54	-0.984359	0.209011	-4.7096	2.48e-06	4.97e-05	Arf4
16271	ENSMUSG00000056050	700.047	0.823948	0.174966	4.70919	2.49e-06	4.98e-05	NA
14706	ENSMUSG00000049532	302.454	-1.66116	0.352941	-4.70662	2.52e-06	5.03e-05	Sall2
16587	ENSMUSG00000057446	218.968	1.18911	0.25265	4.70653	2.52e-06	5.03e-05	Cts8
16596	ENSMUSG00000057497	1045.81	-1.12916	0.23993	-4.7062	2.52e-06	5.03e-05	Fam136a
3477	ENSMUSG00000022024	1335.82	-1.00022	0.21255	-4.70584	2.53e-06	5.04e-05	Sugt1
11666	ENSMUSG00000039474	347.426	1.0725	0.227937	4.70525	2.54e-06	5.04e-05	Wfs1
10036	ENSMUSG00000035168	1489.21	-0.831345	0.176725	-4.70416	2.55e-06	5.06e-05	Tanc1
11607	ENSMUSG00000039286	411.569	1.05535	0.224357	4.7039	2.55e-06	5.06e-05	Fndc3b
20322	ENSMUSG00000071172	7463.76	-0.911998	0.193876	-4.70402	2.55e-06	5.06e-05	Srsf3
33505	ENSMUSG00000093674	11506.7	-0.956212	0.203294	-4.70359	2.56e-06	5.06e-05	Rpl41
1650	ENSMUSG00000015647	6147.21	0.954816	0.203049	4.7024	2.57e-06	5.08e-05	Lama5
16544	ENSMUSG00000057236	4468.27	-0.905798	0.192622	-4.70247	2.57e-06	5.08e-05	Rbbp4
41768	ENSMUSG00000102349	650.549	1.18785	0.252623	4.70207	2.58e-06	5.08e-05	NA
14869	ENSMUSG00000050107	459.731	-1.01805	0.216542	-4.70139	2.58e-06	5.1e-05	Gsg2
988	ENSMUSG00000006310	171.413	1.87182	0.398255	4.70005	2.6e-06	5.12e-05	Zbtb32
15426	ENSMUSG00000052296	1565.84	-0.902348	0.192082	-4.69773	2.63e-06	5.18e-05	Ppp6r1
17696	ENSMUSG00000062203	3240.16	-1.0627	0.226318	-4.69559	2.66e-06	5.23e-05	Gspt1
9255	ENSMUSG00000032855	803.629	1.33945	0.285346	4.69411	2.68e-06	5.26e-05	Pkd1
11694	ENSMUSG00000039542	124.677	1.952	0.41587	4.69377	2.68e-06	5.26e-05	Ncam1
7674	ENSMUSG00000030020	50.3457	2.16184	0.460613	4.6934	2.69e-06	5.26e-05	Prickle2
8595	ENSMUSG00000031673	235.614	1.5401	0.328285	4.69134	2.71e-06	5.31e-05	Cdh11
10174	ENSMUSG00000035545	2059.42	1.13307	0.241553	4.69078	2.72e-06	5.32e-05	Leng8
157	ENSMUSG00000000902	1151.01	-0.914089	0.19492	-4.68955	2.74e-06	5.34e-05	Smarcb1
10230	ENSMUSG00000035726	3401.35	-0.801653	0.170948	-4.68947	2.74e-06	5.34e-05	Supt16
4254	ENSMUSG00000023944	50344.8	-0.906151	0.193336	-4.68694	2.77e-06	5.4e-05	Hsp90ab1
469	ENSMUSG00000002718	4054.46	-0.785776	0.167663	-4.68664	2.78e-06	5.41e-05	Cse1l
23169	ENSMUSG00000079092	47.554	2.82829	0.60363	4.68546	2.79e-06	5.43e-05	Prl2c2
15036	ENSMUSG00000050751	115.107	-1.54436	0.329636	-4.68504	2.8e-06	5.44e-05	Pgbd5
20534	ENSMUSG00000072235	12540.5	-1.04946	0.22416	-4.68176	2.84e-06	5.51e-05	Tuba1a
23461	ENSMUSG00000079710	155.177	-1.40892	0.30093	-4.68188	2.84e-06	5.51e-05	Gm3417
23462	ENSMUSG00000079710	155.177	-1.40892	0.30093	-4.68188	2.84e-06	5.51e-05	Gm3448
19713	ENSMUSG00000068566	1729.88	0.75616	0.161559	4.68039	2.86e-06	5.54e-05	Myadm
4230	ENSMUSG00000023905	150.1	1.58099	0.337976	4.67782	2.9e-06	5.61e-05	Tnfrsf12a
19220	ENSMUSG00000066057	283.64	1.19463	0.255395	4.67758	2.9e-06	5.61e-05	Gm1976
1252	ENSMUSG00000009376	100.989	2.23296	0.478731	4.66433	3.1e-06	5.96e-05	Met
3663	ENSMUSG00000022350	1158.23	-0.750519	0.16089	-4.66481	3.09e-06	5.96e-05	E430025E21Rik
12803	ENSMUSG00000042688	2602.71	-0.949739	0.20361	-4.66449	3.09e-06	5.96e-05	Mapk6
13550	ENSMUSG00000045333	849.955	-1.76286	0.377933	-4.66448	3.09e-06	5.96e-05	Zfp423
14752	ENSMUSG00000049676	245.215	2.11729	0.453991	4.66374	3.11e-06	5.97e-05	Catsperg1
5507	ENSMUSG00000026248	393.205	-1.2295	0.263669	-4.66304	3.12e-06	5.98e-05	Mrpl44
19934	ENSMUSG00000069769	1840.83	-0.719362	0.154325	-4.66134	3.14e-06	6.02e-05	Msi2
5413	ENSMUSG00000026094	331.089	-1.03419	0.221919	-4.66022	3.16e-06	6.05e-05	Stk17b
2328	ENSMUSG00000020078	839.517	-0.914276	0.196347	-4.65643	3.22e-06	6.16e-05	Vps26a
8539	ENSMUSG00000031584	2137.19	-1.10194	0.236751	-4.65441	3.25e-06	6.2e-05	Gsr
11892	ENSMUSG00000040078	807.516	-0.935672	0.201025	-4.65452	3.25e-06	6.2e-05	NA
36369	ENSMUSG00000096842	638.747	-0.976549	0.209832	-4.65396	3.26e-06	6.21e-05	NA
5744	ENSMUSG00000026662	877.436	-0.915739	0.196803	-4.65307	3.27e-06	6.23e-05	Sephs1
6598	ENSMUSG00000028164	2776.12	-0.942096	0.202494	-4.65246	3.28e-06	6.24e-05	Manba
4752	ENSMUSG00000024812	3022.82	-1.04652	0.225015	-4.65092	3.3e-06	6.28e-05	Tjp2
20511	ENSMUSG00000071856	342.159	1.14755	0.246751	4.65066	3.31e-06	6.28e-05	Mcc
7778	ENSMUSG00000030189	5463.57	-1.0051	0.216257	-4.64769	3.36e-06	6.37e-05	Ybx3
14230	ENSMUSG00000047747	37.2207	2.13845	0.460182	4.64697	3.37e-06	6.38e-05	Rnf150
12125	ENSMUSG00000040663	33.4999	2.50019	0.538061	4.64667	3.37e-06	6.39e-05	Clcf1
772	ENSMUSG00000004846	531.153	1.02021	0.219692	4.64382	3.42e-06	6.46e-05	Plod3
13948	ENSMUSG00000046768	18.9247	2.75874	0.594069	4.6438	3.42e-06	6.46e-05	Rhoj
2695	ENSMUSG00000020674	575.19	1.15026	0.247746	4.64289	3.44e-06	6.48e-05	Pxdn
9983	ENSMUSG00000034993	1196.79	-0.78977	0.170283	-4.63798	3.52e-06	6.63e-05	Vat1
2543	ENSMUSG00000020430	2117.86	-1.11218	0.239835	-4.63725	3.53e-06	6.65e-05	Pes1
17534	ENSMUSG00000061559	809.942	-0.822744	0.177433	-4.63692	3.54e-06	6.65e-05	Wdr61
9097	ENSMUSG00000032501	524.711	-1.00243	0.216258	-4.63532	3.56e-06	6.7e-05	Trib1
19748	ENSMUSG00000068749	1810.94	-1.02887	0.222066	-4.63316	3.6e-06	6.76e-05	Psma5
302	ENSMUSG00000001687	720.464	-0.969048	0.209206	-4.63203	3.62e-06	6.79e-05	Ubl3
5210	ENSMUSG00000025665	688.452	-0.941804	0.203332	-4.63185	3.62e-06	6.79e-05	Rps6ka6
861	ENSMUSG00000005481	3132.91	-0.719145	0.155278	-4.63135	3.63e-06	6.8e-05	Ddx39
16506	ENSMUSG00000057113	29990.8	-1.02789	0.221975	-4.63065	3.65e-06	6.82e-05	Npm1
5773	ENSMUSG00000026709	488.254	-0.932788	0.201559	-4.62787	3.69e-06	6.9e-05	Dars2
14593	ENSMUSG00000049091	819.472	-0.914503	0.197677	-4.62624	3.72e-06	6.95e-05	Sephs2
14465	ENSMUSG00000048574	1099.32	-0.818502	0.176981	-4.6248	3.75e-06	6.99e-05	Gm5593
10233	ENSMUSG00000035754	1513.04	-1.10909	0.239885	-4.62344	3.77e-06	7.03e-05	Wdr18
36640	ENSMUSG00000097121	472.812	1.01406	0.219435	4.62124	3.81e-06	7.09e-05	D130020L05Rik
17627	ENSMUSG00000061983	18988.2	-0.957999	0.207374	-4.61967	3.84e-06	7.14e-05	Rps12
1763	ENSMUSG00000016559	10336.6	-1.0774	0.233239	-4.61931	3.85e-06	7.15e-05	H3f3b
1764	ENSMUSG00000016559	10336.6	-1.0774	0.233239	-4.61931	3.85e-06	7.15e-05	Gm10257
1765	ENSMUSG00000016559	10336.6	-1.0774	0.233239	-4.61931	3.85e-06	7.15e-05	H3f3c
1766	ENSMUSG00000016559	10336.6	-1.0774	0.233239	-4.61931	3.85e-06	7.15e-05	Gm12657
5782	ENSMUSG00000026728	2265.14	1.47	0.318428	4.61644	3.9e-06	7.24e-05	Vim
941	ENSMUSG00000005981	2386.96	-0.712435	0.154481	-4.61178	3.99e-06	7.39e-05	Trap1
11250	ENSMUSG00000038467	1068.19	-0.816768	0.177122	-4.61134	4e-06	7.4e-05	Chmp4b
3687	ENSMUSG00000022385	2823.82	-0.839899	0.1822	-4.60978	4.03e-06	7.45e-05	Gtse1
37225	ENSMUSG00000097731	218.343	1.09959	0.238698	4.60661	4.09e-06	7.56e-05	NA
16711	ENSMUSG00000058050	1526.03	-1.02713	0.222985	-4.60627	4.1e-06	7.56e-05	NA
24674	ENSMUSG00000081792	270.272	-1.10225	0.23956	-4.60113	4.2e-06	7.74e-05	NA
14881	ENSMUSG00000050148	753.238	-0.961252	0.20898	-4.59973	4.23e-06	7.79e-05	Ubqln2
17732	ENSMUSG00000062353	2723.04	-0.93672	0.203724	-4.59798	4.27e-06	7.85e-05	Gm15772
15377	ENSMUSG00000052040	547.011	-0.961338	0.209151	-4.59638	4.3e-06	7.9e-05	Klf13
9078	ENSMUSG00000032477	1482.3	-0.771089	0.167811	-4.59499	4.33e-06	7.93e-05	Cdc25a
45395	ENSMUSG00000106044	139.759	1.30371	0.28372	4.59507	4.33e-06	7.93e-05	NA
12198	ENSMUSG00000040842	970.211	-0.984433	0.21426	-4.59458	4.34e-06	7.94e-05	Szrd1
5053	ENSMUSG00000025351	1008.77	1.15131	0.250631	4.59365	4.36e-06	7.97e-05	Cd63
527	ENSMUSG00000003038	3363.4	-1.18638	0.258488	-4.58969	4.44e-06	8.11e-05	Hmgn2
836	ENSMUSG00000005312	2358.82	-0.8704	0.18972	-4.5878	4.48e-06	8.18e-05	Ubqln1
21730	ENSMUSG00000075595	1785.56	-0.696773	0.15189	-4.58737	4.49e-06	8.19e-05	Zfp652
23344	ENSMUSG00000079491	92.6692	1.57082	0.342491	4.58644	4.51e-06	8.22e-05	H2-T10
695	ENSMUSG00000004267	150.874	2.19241	0.478111	4.58556	4.53e-06	8.24e-05	Eno2
9301	ENSMUSG00000032999	1648.66	-1.31807	0.287466	-4.58514	4.54e-06	8.25e-05	Nlrp4f
20860	ENSMUSG00000073538	1298.17	1.26414	0.275744	4.58447	4.55e-06	8.27e-05	NA
19662	ENSMUSG00000068262	5806.06	-0.769279	0.167885	-4.58219	4.6e-06	8.35e-05	NA
17637	ENSMUSG00000062014	1582.3	-0.760445	0.165982	-4.58148	4.62e-06	8.37e-05	Gmfb
11854	ENSMUSG00000039985	5573.21	-1.4925	0.32591	-4.57949	4.66e-06	8.44e-05	Fam60a
11855	ENSMUSG00000039985	5573.21	-1.4925	0.32591	-4.57949	4.66e-06	8.44e-05	LOC102636734
6742	ENSMUSG00000028426	4516.66	-0.936238	0.204475	-4.57873	4.68e-06	8.46e-05	Rad23b
67	ENSMUSG00000000359	15.0741	2.74863	0.600496	4.57726	4.71e-06	8.5e-05	Rem1
12764	ENSMUSG00000042590	1746.96	-0.806192	0.176122	-4.57747	4.71e-06	8.5e-05	Ipo11
15117	ENSMUSG00000051022	32.9051	2.29109	0.500551	4.57714	4.71e-06	8.5e-05	Hs3st1
5390	ENSMUSG00000026049	260.822	-1.11507	0.243676	-4.57604	4.74e-06	8.54e-05	Tex30
7723	ENSMUSG00000030096	2366.73	1.56008	0.341033	4.57459	4.77e-06	8.59e-05	Slc6a6
4506	ENSMUSG00000024369	535.521	-0.864351	0.189015	-4.57293	4.81e-06	8.64e-05	Nelfe
26529	ENSMUSG00000083911	667.457	-1.15264	0.252051	-4.57305	4.81e-06	8.64e-05	NA
16699	ENSMUSG00000057990	1017.32	-1.02833	0.224897	-4.57246	4.82e-06	8.65e-05	NA
16986	ENSMUSG00000059208	4443.41	-0.848866	0.185662	-4.5721	4.83e-06	8.66e-05	Hnrnpm
2093	ENSMUSG00000019194	55.9393	1.79409	0.392463	4.57135	4.85e-06	8.68e-05	Scn1b
13850	ENSMUSG00000046434	13314.3	-0.871033	0.190568	-4.57071	4.86e-06	8.7e-05	Hnrnpa1
13851	ENSMUSG00000046434	13314.3	-0.871033	0.190568	-4.57071	4.86e-06	8.7e-05	Gm5803
9506	ENSMUSG00000033685	1243.41	-0.745146	0.163055	-4.56991	4.88e-06	8.72e-05	Ucp2
9703	ENSMUSG00000034243	1882.61	1.17238	0.256617	4.56861	4.91e-06	8.77e-05	Golgb1
12965	ENSMUSG00000043311	588.14	1.00156	0.219282	4.56744	4.94e-06	8.81e-05	D17H6S53E
175	ENSMUSG00000001020	13.2172	2.7576	0.603856	4.56666	4.96e-06	8.83e-05	S100a4
3542	ENSMUSG00000022136	899.546	0.997812	0.218549	4.56562	4.98e-06	8.87e-05	Dnajc3
8992	ENSMUSG00000032334	162.88	1.83477	0.401886	4.5654	4.99e-06	8.87e-05	Loxl1
5383	ENSMUSG00000026036	626.287	-0.947758	0.207654	-4.56412	5.02e-06	8.91e-05	Nif3l1
3417	ENSMUSG00000021936	524.236	-0.981734	0.215228	-4.56137	5.08e-06	9.02e-05	Mapk8
27364	ENSMUSG00000084911	864.991	1.89924	0.416477	4.56026	5.11e-06	9.06e-05	NA
3678	ENSMUSG00000022370	643.89	-1.01856	0.223408	-4.55919	5.14e-06	9.1e-05	Mrpl13
23175	ENSMUSG00000079108	7317.7	-0.819638	0.179818	-4.55816	5.16e-06	9.14e-05	Srp54b
23176	ENSMUSG00000079108	7317.7	-0.819638	0.179818	-4.55816	5.16e-06	9.14e-05	Srp54c
33694	ENSMUSG00000093904	4908.04	-0.757353	0.166208	-4.55665	5.2e-06	9.19e-05	Tomm20
23018	ENSMUSG00000078812	11149.4	-0.967772	0.212426	-4.5558	5.22e-06	9.22e-05	Eif5a
11988	ENSMUSG00000040331	1206.85	-0.92196	0.202437	-4.5543	5.26e-06	9.28e-05	Nsmce4a
10781	ENSMUSG00000037331	4433.47	-0.826232	0.181434	-4.55389	5.27e-06	9.29e-05	Larp1
20339	ENSMUSG00000071226	1652.64	-0.86425	0.189935	-4.55023	5.36e-06	9.44e-05	Cecr2
1394	ENSMUSG00000011751	839.226	-1.02047	0.224317	-4.54921	5.38e-06	9.47e-05	Sptbn4
10354	ENSMUSG00000036114	285.784	-1.26243	0.277509	-4.54917	5.39e-06	9.47e-05	Rpp25l
2470	ENSMUSG00000020307	2027.09	-0.999582	0.219768	-4.54834	5.41e-06	9.5e-05	Cdc34
18174	ENSMUSG00000064215	39.6981	2.67664	0.588744	4.54636	5.46e-06	9.58e-05	Ifi27
15739	ENSMUSG00000053693	132.306	1.62128	0.356632	4.54608	5.47e-06	9.58e-05	Mast1
9011	ENSMUSG00000032363	72.7247	1.64406	0.361742	4.54485	5.5e-06	9.63e-05	Adamts7
884	ENSMUSG00000005625	1968.52	-0.818672	0.180194	-4.54327	5.54e-06	9.69e-05	Psmd4
3558	ENSMUSG00000022175	529.631	0.820049	0.180624	4.5401	5.62e-06	9.83e-05	Lrp10
3773	ENSMUSG00000022514	38.6556	2.133	0.470109	4.53724	5.7e-06	9.95e-05	Il1rap
1572	ENSMUSG00000015053	25.7627	2.61843	0.57718	4.53659	5.72e-06	9.97e-05	Gata2
41762	ENSMUSG00000102343	16.1196	2.68573	0.592043	4.53638	5.72e-06	9.97e-05	NA
4978	ENSMUSG00000025202	908.57	1.1132	0.245415	4.536	5.73e-06	9.98e-05	Scd3
18103	ENSMUSG00000063904	1385.99	-0.843012	0.185899	-4.53478	5.77e-06	0.000100305	Dpp3
397	ENSMUSG00000002233	723.819	-1.38406	0.305251	-4.53418	5.78e-06	0.000100454	Rhoc
9544	ENSMUSG00000033781	119.282	1.56598	0.345382	4.53405	5.79e-06	0.000100454	Asb13
7472	ENSMUSG00000029591	1329.21	-1.188	0.262082	-4.53294	5.82e-06	0.000100889	Ung
3314	ENSMUSG00000021748	1807.59	-0.728484	0.160788	-4.53071	5.88e-06	0.000101818	Pdhb
5565	ENSMUSG00000026356	1694.48	-0.948648	0.209392	-4.53049	5.88e-06	0.000101818	Dars
15663	ENSMUSG00000053329	281.949	-1.02724	0.226744	-4.53039	5.89e-06	0.000101818	D10Jhu81e
15664	ENSMUSG00000053329	281.949	-1.02724	0.226744	-4.53039	5.89e-06	0.000101818	LOC102641949
7299	ENSMUSG00000029310	384.079	-0.942773	0.208131	-4.52972	5.91e-06	0.000102046	Nudt9
37458	ENSMUSG00000097971	3538.49	0.950802	0.209937	4.52899	5.93e-06	0.000102301	NA
10548	ENSMUSG00000036743	255.362	-1.28984	0.284975	-4.52614	6.01e-06	0.00010359	Psma8
1933	ENSMUSG00000018322	691.364	-0.877087	0.193817	-4.52534	6.03e-06	0.000103831	Tomm34
10913	ENSMUSG00000037679	317.954	1.02343	0.22616	4.52524	6.03e-06	0.000103831	Inf2
2755	ENSMUSG00000020774	24.1568	2.35333	0.520123	4.52457	6.05e-06	0.000104063	Aspa
4749	ENSMUSG00000024807	492.655	0.908837	0.200888	4.52411	6.07e-06	0.00010419	Syvn1
15552	ENSMUSG00000052798	1712.01	-0.753085	0.16649	-4.52329	6.09e-06	0.000104491	Nup107
14139	ENSMUSG00000047443	34.3502	2.12327	0.469568	4.52174	6.13e-06	0.000105162	Fam132b
7043	ENSMUSG00000028902	1541.16	-1.10575	0.244564	-4.5213	6.15e-06	0.00010528	Sf3a3
7032	ENSMUSG00000028884	1800.84	-1.07017	0.236732	-4.52059	6.17e-06	0.000105533	Rpa2
792	ENSMUSG00000004939	258.379	1.20846	0.267361	4.51996	6.19e-06	0.000105547	Nmrk2
4534	ENSMUSG00000024413	778.935	1.05984	0.234474	4.52008	6.18e-06	0.000105547	Npc1
8676	ENSMUSG00000031819	1060.02	-0.768491	0.170012	-4.52022	6.18e-06	0.000105547	Emc8
15571	ENSMUSG00000052914	53.0684	2.00714	0.444141	4.51916	6.21e-06	0.000105745	Cyp2j6
31891	ENSMUSG00000090862	6124.53	-0.901959	0.199584	-4.51919	6.21e-06	0.000105745	Rps13
31892	ENSMUSG00000090862	6124.53	-0.901959	0.199584	-4.51919	6.21e-06	0.000105745	LOC102642137
2390	ENSMUSG00000020171	578.823	-0.96167	0.212917	-4.51664	6.28e-06	0.000106908	Yeats4
13238	ENSMUSG00000044288	25.176	-2.46545	0.546151	-4.51422	6.36e-06	0.000108036	Cnr1
4049	ENSMUSG00000022982	4351.91	-0.852845	0.188976	-4.51299	6.39e-06	0.000108562	Sod1
1591	ENSMUSG00000015176	4133.71	-1.07447	0.238107	-4.51255	6.41e-06	0.000108683	Nolc1
35997	ENSMUSG00000096437	851.919	-1.12417	0.249145	-4.5121	6.42e-06	0.000108752	NA
36694	ENSMUSG00000097177	113.301	1.38441	0.306827	4.51202	6.42e-06	0.000108752	9330159M07Rik
13124	ENSMUSG00000043962	5091.35	-0.765771	0.169738	-4.51149	6.44e-06	0.000108921	Thrap3
12348	ENSMUSG00000041360	1973.91	-1.03518	0.229558	-4.50945	6.5e-06	0.000109867	Pum3
13881	ENSMUSG00000046561	11.6074	2.72279	0.603894	4.50871	6.52e-06	0.000110149	Arsj
583	ENSMUSG00000003402	2106.48	0.834169	0.185051	4.50778	6.55e-06	0.000110529	Prkcsh
664	ENSMUSG00000004018	312.569	-0.998717	0.221608	-4.50668	6.58e-06	0.000111	Fancl
2023	ENSMUSG00000018770	2511.12	-0.861787	0.191259	-4.50587	6.61e-06	0.000111216	Atp5g3
7225	ENSMUSG00000029185	68.4165	2.40469	0.533677	4.50589	6.61e-06	0.000111216	Fam114a1
12490	ENSMUSG00000041779	182.831	1.19595	0.265539	4.50387	6.67e-06	0.000112132	Tram2
12824	ENSMUSG00000042750	663.319	-0.880204	0.195439	-4.50373	6.68e-06	0.000112132	Bex2
2074	ENSMUSG00000019055	533.383	1.43343	0.318321	4.50311	6.7e-06	0.000112266	Plod1
23128	ENSMUSG00000079018	28.2932	2.71638	0.603227	4.50308	6.7e-06	0.000112266	Ly6c1
9391	ENSMUSG00000033278	39.7889	2.12366	0.47167	4.50244	6.72e-06	0.000112398	Ptprm
18068	ENSMUSG00000063801	926.713	-0.952774	0.211611	-4.50247	6.72e-06	0.000112398	Ap3s2
3695	ENSMUSG00000022400	888.972	-0.903706	0.200759	-4.50145	6.75e-06	0.000112701	Rbx1
3696	ENSMUSG00000022400	888.972	-0.903706	0.200759	-4.50145	6.75e-06	0.000112701	Gm9840
11778	ENSMUSG00000039768	1410.85	-0.755606	0.167851	-4.50165	6.74e-06	0.000112701	Dnajc11
13646	ENSMUSG00000045671	1568.38	-1.26711	0.281501	-4.50127	6.75e-06	0.000112701	Spred2
34738	ENSMUSG00000095017	854.814	-1.11923	0.2488	-4.49851	6.84e-06	0.000114069	NA
2829	ENSMUSG00000020886	40.8719	1.8844	0.418929	4.49814	6.86e-06	0.000114162	Dlg4
12298	ENSMUSG00000041203	839.378	-0.811223	0.180371	-4.49752	6.88e-06	0.00011439	2310036O22Rik
2308	ENSMUSG00000020048	6452.95	0.834093	0.185498	4.49651	6.91e-06	0.000114826	Hsp90b1
1129	ENSMUSG00000007656	1162.82	-0.98209	0.21847	-4.4953	6.95e-06	0.000115211	Arpp19
3623	ENSMUSG00000022272	3466.02	-0.93751	0.208574	-4.49486	6.96e-06	0.000115211	Myo10
17545	ENSMUSG00000061613	2358.25	-0.836277	0.18605	-4.4949	6.96e-06	0.000115211	U2af1
32274	ENSMUSG00000091695	645.875	-0.916886	0.203987	-4.49482	6.96e-06	0.000115211	Gm13213
35730	ENSMUSG00000096135	852.758	-1.11433	0.247886	-4.49534	6.95e-06	0.000115211	NA
8133	ENSMUSG00000030824	1194.95	1.14312	0.254429	4.49286	7.03e-06	0.000116169	Nucb1
13008	ENSMUSG00000043467	507.08	0.848609	0.188903	4.4923	7.05e-06	0.000116367	Zbtb37
32482	ENSMUSG00000092171	53.9749	1.96669	0.438079	4.48934	7.14e-06	0.000117888	4833427F10Rik
3481	ENSMUSG00000022032	26.9523	2.71121	0.603986	4.48886	7.16e-06	0.000117978	Scara5
7793	ENSMUSG00000030216	2971.74	-0.904695	0.201545	-4.48879	7.16e-06	0.000117978	Wbp11
36285	ENSMUSG00000096763	853.107	-1.11196	0.247809	-4.48719	7.22e-06	0.000118761	NA
6602	ENSMUSG00000028173	386.108	1.58967	0.354297	4.48682	7.23e-06	0.000118854	Wls
3976	ENSMUSG00000022844	362.372	1.04823	0.233698	4.48541	7.28e-06	0.000119533	Pdia5
2535	ENSMUSG00000020419	182.569	1.68345	0.375367	4.48481	7.3e-06	0.000119685	Hormad2
4774	ENSMUSG00000024853	3644.57	-0.68641	0.153054	-4.48475	7.3e-06	0.000119685	Sf3b2
1006	ENSMUSG00000006390	292.524	1.27031	0.283328	4.48353	7.34e-06	0.000120265	Elovl1
8789	ENSMUSG00000031984	1047.77	-0.895111	0.19968	-4.48273	7.37e-06	0.000120609	2810004N23Rik
4494	ENSMUSG00000024346	1059.32	-0.847689	0.189139	-4.48183	7.4e-06	0.000121006	Pfdn1
3351	ENSMUSG00000021806	4752.18	1.0098	0.225365	4.48071	7.44e-06	0.000121533	Nid2
37366	ENSMUSG00000097879	185.855	1.77455	0.396069	4.4804	7.45e-06	0.000121596	NA
8296	ENSMUSG00000031167	5910.75	-0.95824	0.213898	-4.4799	7.47e-06	0.000121773	Rbm3
4626	ENSMUSG00000024583	1665.12	-1.06768	0.23839	-4.47869	7.51e-06	0.000122352	Txnl1
4726	ENSMUSG00000024776	163.95	-1.53032	0.341777	-4.47755	7.55e-06	0.00012285	Stambpl1
11427	ENSMUSG00000038848	1578.88	-1.03143	0.230361	-4.47744	7.55e-06	0.00012285	Ythdf1
2135	ENSMUSG00000019558	2241.32	1.01057	0.225717	4.47716	7.56e-06	0.000122898	Slc6a8
11964	ENSMUSG00000040270	245.109	1.08463	0.242328	4.47589	7.61e-06	0.000123524	Bach2
10836	ENSMUSG00000037458	2236.88	-0.933707	0.208626	-4.4755	7.62e-06	0.000123636	Azin1
2545	ENSMUSG00000020432	229.359	1.19745	0.267644	4.47404	7.68e-06	0.000124374	Tcn2
187	ENSMUSG00000001056	1765.58	-1.16799	0.261241	-4.47095	7.79e-06	0.00012607	Nhp2
39744	ENSMUSG00000100309	148.883	-1.24985	0.279579	-4.47048	7.8e-06	0.000126234	NA
11440	ENSMUSG00000038886	564.993	1.51684	0.339343	4.46992	7.82e-06	0.00012645	Man2a2
3356	ENSMUSG00000021814	821.026	-0.869085	0.194454	-4.46935	7.85e-06	0.000126671	Anxa7
16257	ENSMUSG00000055980	25.617	2.56264	0.573482	4.46856	7.87e-06	0.000126936	Irs1
20813	ENSMUSG00000073409	65.2092	1.70726	0.382064	4.46852	7.88e-06	0.000126936	H2-Q8
20814	ENSMUSG00000073409	65.2092	1.70726	0.382064	4.46852	7.88e-06	0.000126936	H2-Q6
4003	ENSMUSG00000022889	724.492	-0.846404	0.189426	-4.46825	7.89e-06	0.000126983	Mrpl39
4939	ENSMUSG00000025145	187.238	1.29251	0.289358	4.46682	7.94e-06	0.000127723	Lrrc45
7231	ENSMUSG00000029192	625.275	-0.811592	0.181718	-4.46622	7.96e-06	0.000127966	Tbc1d14
7232	ENSMUSG00000029192	625.275	-0.811592	0.181718	-4.46622	7.96e-06	0.000127966	LOC102641289
13229	ENSMUSG00000044254	146.803	2.51777	0.563776	4.46591	7.97e-06	0.000128037	Pcsk9
8650	ENSMUSG00000031778	66.0474	1.96249	0.439623	4.46402	8.04e-06	0.000129055	Cx3cl1
7952	ENSMUSG00000030516	2458.83	-0.748826	0.167769	-4.46343	8.07e-06	0.000129183	Tjp1
24917	ENSMUSG00000082064	3163.68	-0.862428	0.193214	-4.46359	8.06e-06	0.000129183	NA
1932	ENSMUSG00000018293	5148.2	-1.08436	0.24299	-4.46257	8.1e-06	0.000129588	Pfn1
3246	ENSMUSG00000021635	559.432	-0.904414	0.202705	-4.46172	8.13e-06	0.000129986	Rad17
13066	ENSMUSG00000043716	12646.9	-0.919982	0.206243	-4.46068	8.17e-06	0.000130502	Rpl7
6038	ENSMUSG00000027206	2144.47	-0.945543	0.212116	-4.45766	8.29e-06	0.000132234	Cops2
16557	ENSMUSG00000057322	3383.09	-0.939548	0.210799	-4.45707	8.31e-06	0.00013241	Rpl38
39107	ENSMUSG00000099662	109.679	-1.49256	0.33488	-4.457	8.31e-06	0.00013241	NA
11895	ENSMUSG00000040093	246.698	-1.16995	0.262529	-4.45647	8.33e-06	0.000132617	Bmf
2078	ENSMUSG00000019087	752.441	0.912305	0.204726	4.45623	8.34e-06	0.000132651	Atp6ap1
2334	ENSMUSG00000020086	460.222	-1.38373	0.310556	-4.45567	8.36e-06	0.000132682	H2afy2
11790	ENSMUSG00000039798	268.554	0.969778	0.217645	4.45577	8.36e-06	0.000132682	NA
34002	ENSMUSG00000094238	852.708	-1.10778	0.248625	-4.45561	8.37e-06	0.000132682	NA
11787	ENSMUSG00000039787	468.28	1.15142	0.258454	4.45503	8.39e-06	0.000132924	Cercam
12529	ENSMUSG00000041891	2361.35	0.673424	0.151219	4.45332	8.46e-06	0.00013387	Lman1
41812	ENSMUSG00000102395	39.5255	2.20335	0.495015	4.45107	8.54e-06	0.000135162	NA
16474	ENSMUSG00000056952	860.525	-1.02356	0.229986	-4.45053	8.57e-06	0.000135382	Tatdn2
17346	ENSMUSG00000060681	245.343	1.01202	0.227542	4.44763	8.68e-06	0.000137101	Slc9a6
44794	ENSMUSG00000105440	46.812	2.37673	0.534698	4.44498	8.79e-06	0.000138557	Gm31693
45217	ENSMUSG00000105866	1574.57	-0.979741	0.220406	-4.44516	8.78e-06	0.000138557	NA
1931	ENSMUSG00000018287	614.121	-0.823474	0.18536	-4.44257	8.89e-06	0.00013978	Spag7
19937	ENSMUSG00000069793	358.3	-1.44595	0.325452	-4.44289	8.88e-06	0.00013978	Slfn9
45449	ENSMUSG00000106099	95.7524	1.83741	0.413596	4.44253	8.89e-06	0.00013978	NA
12774	ENSMUSG00000042613	210.562	1.28719	0.289812	4.44146	8.94e-06	0.000140356	Pbxip1
16106	ENSMUSG00000055296	3525.16	1.36503	0.307483	4.43938	9.02e-06	0.000141594	Tmem245
1558	ENSMUSG00000014867	1529.77	0.71321	0.16071	4.43787	9.09e-06	0.000142229	Surf4
1642	ENSMUSG00000015568	257.457	1.18693	0.267456	4.43785	9.09e-06	0.000142229	Lpl
6567	ENSMUSG00000028108	100.282	2.19197	0.493905	4.43805	9.08e-06	0.000142229	Ecm1
16551	ENSMUSG00000057278	1645.41	-0.929476	0.209506	-4.43652	9.14e-06	0.000142989	Snrpg
102	ENSMUSG00000000567	35.6647	2.63442	0.593854	4.43614	9.16e-06	0.000142993	Sox9
1495	ENSMUSG00000014198	399.897	1.04745	0.236118	4.43614	9.16e-06	0.000142993	Zfp385c
11321	ENSMUSG00000038608	161.714	-1.60494	0.36188	-4.435	9.21e-06	0.000143624	Dock10
7543	ENSMUSG00000029686	2353.5	-1.02498	0.231188	-4.43354	9.27e-06	0.000144476	Cul1
4361	ENSMUSG00000024120	1960.85	-0.743131	0.167636	-4.433	9.29e-06	0.000144717	Lrpprc
17843	ENSMUSG00000062797	492.061	-1.26056	0.284371	-4.43279	9.3e-06	0.00014473	Hikeshi
6683	ENSMUSG00000028328	686.706	0.933283	0.210569	4.4322	9.33e-06	0.000144999	Tmod1
6943	ENSMUSG00000028741	1155.47	-0.94806	0.213943	-4.43136	9.36e-06	0.000145407	Mrto4
14650	ENSMUSG00000049303	488.927	1.11598	0.251844	4.43123	9.37e-06	0.000145407	Syt12
14209	ENSMUSG00000047675	10150.4	-0.810824	0.182996	-4.43083	9.39e-06	0.000145547	Rps8
3802	ENSMUSG00000022555	276.026	0.991864	0.223906	4.42983	9.43e-06	0.000146083	Dgat1
13346	ENSMUSG00000044645	419.925	-1.07715	0.243168	-4.42967	9.44e-06	0.000146083	Gm7334
13094	ENSMUSG00000043858	2056.28	-0.842251	0.19017	-4.42894	9.47e-06	0.000146453	NA
2045	ENSMUSG00000018882	1074.31	-0.813607	0.183731	-4.42826	9.5e-06	0.000146503	Mrpl45
3012	ENSMUSG00000021218	4718.88	-0.898037	0.202807	-4.42804	9.51e-06	0.000146503	Gdi2
13849	ENSMUSG00000046432	1496.05	-0.878332	0.19833	-4.42865	9.48e-06	0.000146503	Bex3
16811	ENSMUSG00000058498	29.4994	2.48746	0.561719	4.4283	9.5e-06	0.000146503	Rnf207
24581	ENSMUSG00000081684	17.2564	2.6612	0.601027	4.42775	9.52e-06	0.000146503	NA
32390	ENSMUSG00000091957	17.2564	2.6612	0.601027	4.42775	9.52e-06	0.000146503	NA
15202	ENSMUSG00000051316	1392.04	-0.981217	0.221616	-4.42756	9.53e-06	0.000146512	Taf7
1225	ENSMUSG00000009073	1549.69	-0.690931	0.156101	-4.42617	9.59e-06	0.000147327	Nf2
4150	ENSMUSG00000023249	39.7119	2.23289	0.50464	4.42471	9.66e-06	0.000148204	Parp3
6791	ENSMUSG00000028497	43.3323	1.84932	0.418116	4.42297	9.74e-06	0.000149272	Hacd4
9967	ENSMUSG00000034931	1572.26	-0.88068	0.199241	-4.42016	9.86e-06	0.000151098	Dhx8
878	ENSMUSG00000005583	11.3939	2.6462	0.598734	4.41966	9.89e-06	0.000151324	Mef2c
8781	ENSMUSG00000031972	239.936	-1.04972	0.237558	-4.4188	9.93e-06	0.000151782	Acta1
25974	ENSMUSG00000083270	1127.45	-0.941736	0.213128	-4.41864	9.93e-06	0.000151782	Gm13498
1066	ENSMUSG00000006728	5269.39	-0.938436	0.212415	-4.41794	9.96e-06	0.000152141	Cdk4
2533	ENSMUSG00000020413	876.208	-0.884183	0.200194	-4.41662	1e-05	0.00015272	Hus1
11184	ENSMUSG00000038299	1436.85	-0.754336	0.170787	-4.41683	1e-05	0.00015272	Wdr36
16824	ENSMUSG00000058558	15380.2	-0.849394	0.192325	-4.41645	1e-05	0.00015272	Rpl5
23785	ENSMUSG00000080776	3087	-0.974522	0.22066	-4.41639	1e-05	0.00015272	Gm12174
7919	ENSMUSG00000030435	3785.63	-0.925832	0.209683	-4.41538	1.01e-05	0.0001533	U2af2
7072	ENSMUSG00000028953	2162.28	-0.803504	0.182004	-4.41476	1.01e-05	0.000153614	Abcf2
21827	ENSMUSG00000076212	11.573	2.64441	0.599151	4.4136	1.02e-05	0.000154309	Mir680-1
12726	ENSMUSG00000042487	783.33	-1.06318	0.240963	-4.4122	1.02e-05	0.00015518	Leo1
9060	ENSMUSG00000032437	1849.01	0.822331	0.186475	4.40986	1.03e-05	0.00015673	Stt3b
11726	ENSMUSG00000039640	652.457	-1.08669	0.246451	-4.40937	1.04e-05	0.000156957	Mrpl12
15795	ENSMUSG00000053897	43.3807	1.9323	0.438333	4.40829	1.04e-05	0.00015761	Slc39a8
11709	ENSMUSG00000039607	13.9643	2.65288	0.601832	4.40801	1.04e-05	0.000157676	Rbms3
8468	ENSMUSG00000031482	775.967	-0.995309	0.225862	-4.40671	1.05e-05	0.000158496	Slc25a15
2588	ENSMUSG00000020492	603.605	-0.921394	0.209102	-4.40643	1.05e-05	0.000158564	Ska2
16595	ENSMUSG00000057469	379.23	-0.981927	0.222888	-4.40546	1.06e-05	0.000159008	E2f6
18093	ENSMUSG00000063885	444.132	-1.20844	0.2743	-4.40553	1.06e-05	0.000159008	Gm6498
6929	ENSMUSG00000028709	210.119	1.50098	0.340753	4.40489	1.06e-05	0.000159294	Mob3c
5062	ENSMUSG00000025364	5676.58	-0.999636	0.227005	-4.40358	1.06e-05	0.000160131	Pa2g4
8172	ENSMUSG00000030884	1642.12	-0.744568	0.169186	-4.4009	1.08e-05	0.000161985	Uqcrc2
1395	ENSMUSG00000011752	6931.46	-1.04285	0.237046	-4.39933	1.09e-05	0.000163024	Pgam1
644	ENSMUSG00000003814	8571.58	0.802785	0.182488	4.39911	1.09e-05	0.000163052	Calr
12961	ENSMUSG00000043300	83.7391	1.5947	0.362577	4.39822	1.09e-05	0.000163585	B3galnt1
6260	ENSMUSG00000027566	2212.08	-1.0924	0.2484	-4.39774	1.09e-05	0.000163677	Psma7
14318	ENSMUSG00000048039	1090.36	-0.840072	0.191016	-4.39791	1.09e-05	0.000163677	Isg20l2
8967	ENSMUSG00000032301	2018.19	-0.92768	0.21096	-4.39743	1.1e-05	0.000163775	Psma4
9477	ENSMUSG00000033576	296.352	1.08531	0.246874	4.3962	1.1e-05	0.000164432	Apol6
17263	ENSMUSG00000060373	6239.96	-0.985429	0.224154	-4.39621	1.1e-05	0.000164432	Hnrnpc
6140	ENSMUSG00000027367	861.051	-0.778331	0.17709	-4.39511	1.11e-05	0.000165122	Stard7
2436	ENSMUSG00000020255	670.385	-1.00527	0.22876	-4.39442	1.11e-05	0.00016551	D10Wsu102e
6762	ENSMUSG00000028455	1403.39	-0.825472	0.187923	-4.3926	1.12e-05	0.000166494	Stoml2
7815	ENSMUSG00000030249	321.352	1.15598	0.263166	4.39259	1.12e-05	0.000166494	Abcc9
12477	ENSMUSG00000041747	976.706	-0.821135	0.186935	-4.39263	1.12e-05	0.000166494	Utp15
3355	ENSMUSG00000021811	653.186	-0.823391	0.187574	-4.38969	1.14e-05	0.00016849	Dnajc9
6972	ENSMUSG00000028788	2633.49	-0.767781	0.174907	-4.38964	1.14e-05	0.00016849	Ptp4a2
10681	ENSMUSG00000037049	148.571	1.14869	0.261712	4.38913	1.14e-05	0.000168749	Smpd1
16971	ENSMUSG00000059149	734.747	0.980284	0.223369	4.38863	1.14e-05	0.000168992	Mfsd4a
725	ENSMUSG00000004530	1968.93	-0.758051	0.1728	-4.38686	1.15e-05	0.000170115	Coro1c
7592	ENSMUSG00000029781	2124.89	1.32069	0.301058	4.38684	1.15e-05	0.000170115	Fkbp9
14365	ENSMUSG00000048230	196.512	1.29306	0.294902	4.38472	1.16e-05	0.000171491	Fbxo43
14404	ENSMUSG00000048376	601.162	1.3858	0.316041	4.38486	1.16e-05	0.000171491	F2r
340	ENSMUSG00000001918	3287.73	1.7261	0.393857	4.38257	1.17e-05	0.000173056	Slc1a5
17007	ENSMUSG00000059291	6757.94	-0.922515	0.210604	-4.38033	1.19e-05	0.000174702	Rpl11
13477	ENSMUSG00000045095	953.331	-0.991937	0.226498	-4.37945	1.19e-05	0.000175266	Magi1
13478	ENSMUSG00000045095	953.331	-0.991937	0.226498	-4.37945	1.19e-05	0.000175266	4930511A08Rik
1866	ENSMUSG00000017721	1097.01	0.870678	0.198883	4.37785	1.2e-05	0.000176411	Pigt
8158	ENSMUSG00000030867	1935.44	-0.71696	0.163826	-4.37635	1.21e-05	0.000177483	Plk1
37304	ENSMUSG00000097815	448.994	1.53986	0.351904	4.37581	1.21e-05	0.000177777	NA
28125	ENSMUSG00000085829	218.244	1.114	0.254603	4.37544	1.21e-05	0.000177931	NA
8557	ENSMUSG00000031616	14.8556	2.6373	0.602818	4.37495	1.21e-05	0.000178045	Ednra
11875	ENSMUSG00000040025	1251.79	-1.05469	0.241069	-4.37503	1.21e-05	0.000178045	Ythdf2
21256	ENSMUSG00000074480	955.604	-1.03182	0.235897	-4.37402	1.22e-05	0.00017866	Mex3a
5408	ENSMUSG00000026083	2501.2	-0.790765	0.180802	-4.37365	1.22e-05	0.000178727	Eif5b
7410	ENSMUSG00000029474	632.879	-0.877316	0.200594	-4.37358	1.22e-05	0.000178727	Rnf34
12356	ENSMUSG00000041390	124.611	1.77165	0.405162	4.37269	1.23e-05	0.000179311	Mdfic
4479	ENSMUSG00000024308	699.531	0.871053	0.199307	4.3704	1.24e-05	0.000181054	Tapbp
4045	ENSMUSG00000022972	272.271	-1.04309	0.23869	-4.37004	1.24e-05	0.000181057	1110004E09Rik
8565	ENSMUSG00000031628	980.845	-1.24774	0.285517	-4.3701	1.24e-05	0.000181057	Casp3
3049	ENSMUSG00000021270	39781.7	-0.995525	0.227848	-4.36925	1.25e-05	0.00018157	Hsp90aa1
20707	ENSMUSG00000072999	254.008	1.07069	0.245151	4.36747	1.26e-05	0.000182903	NA
8333	ENSMUSG00000031239	182.828	1.47063	0.33681	4.36636	1.26e-05	0.000183397	Itm2a
9214	ENSMUSG00000032741	367.236	1.2124	0.277662	4.36647	1.26e-05	0.000183397	Tpcn1
11112	ENSMUSG00000038160	357.543	-1.08614	0.248742	-4.36654	1.26e-05	0.000183397	Atg5
1247	ENSMUSG00000009291	938.756	1.00118	0.229327	4.36572	1.27e-05	0.000183781	Pttg1ip
4295	ENSMUSG00000024014	1457.02	-1.41936	0.325264	-4.3637	1.28e-05	0.000185336	Pim1
15569	ENSMUSG00000052911	540.2	1.75465	0.402228	4.36234	1.29e-05	0.000186344	Lamb2
3480	ENSMUSG00000022031	1586.99	-0.902786	0.206989	-4.36151	1.29e-05	0.000186904	Elp3
7729	ENSMUSG00000030105	970.098	-0.823399	0.188826	-4.36063	1.3e-05	0.000187353	Arl8b
9964	ENSMUSG00000034926	3010.49	0.728014	0.16695	4.36068	1.3e-05	0.000187353	Dhcr24
1994	ENSMUSG00000018593	6196.86	1.07564	0.246692	4.36025	1.3e-05	0.00018753	Sparc
21860	ENSMUSG00000076281	545.75	-1.08106	0.248183	-4.35591	1.33e-05	0.000191133	NA
5500	ENSMUSG00000026238	25911.2	-0.911632	0.209306	-4.3555	1.33e-05	0.000191183	Ptma
16863	ENSMUSG00000058670	35.187	2.50876	0.575977	4.35566	1.33e-05	0.000191183	4932411N23Rik
65	ENSMUSG00000000346	705.757	-0.850723	0.195406	-4.35361	1.34e-05	0.000192684	Dazap2
6830	ENSMUSG00000028568	925.964	-0.882356	0.202714	-4.35271	1.34e-05	0.000193226	Btf3l4
20327	ENSMUSG00000071180	597.215	-0.957431	0.219965	-4.35265	1.35e-05	0.000193226	Smim15
20328	ENSMUSG00000071180	597.215	-0.957431	0.219965	-4.35265	1.35e-05	0.000193226	LOC102642197
11670	ENSMUSG00000039480	247.225	-1.02663	0.235947	-4.35109	1.35e-05	0.000194445	Nt5dc1
9532	ENSMUSG00000033752	153.23	-1.281	0.294518	-4.34947	1.36e-05	0.000195737	Mnd1
203	ENSMUSG00000001131	425.272	1.42265	0.327147	4.34865	1.37e-05	0.000196308	Timp1
7375	ENSMUSG00000029430	10107.6	-0.936228	0.215323	-4.34801	1.37e-05	0.000196412	Ran
7376	ENSMUSG00000029430	10107.6	-0.936228	0.215323	-4.34801	1.37e-05	0.000196412	LOC102641332
8934	ENSMUSG00000032252	628.132	0.916843	0.21085	4.34832	1.37e-05	0.000196412	Glce
23061	ENSMUSG00000078903	1963.21	0.885572	0.203671	4.34805	1.37e-05	0.000196412	Gm14391
1724	ENSMUSG00000016239	85.6902	1.91365	0.440182	4.3474	1.38e-05	0.00019678	Lonrf3
2994	ENSMUSG00000021190	645.832	1.17242	0.269692	4.34725	1.38e-05	0.00019678	Lgmn
10087	ENSMUSG00000035284	719.686	0.882294	0.202995	4.34637	1.38e-05	0.000197416	Vps13c
1110	ENSMUSG00000007415	759.014	-0.777879	0.179023	-4.34512	1.39e-05	0.000198383	Gatad1
17308	ENSMUSG00000060550	148.463	1.69898	0.391078	4.34435	1.4e-05	0.000198924	H2-Q7
6349	ENSMUSG00000027722	579.415	-1.0245	0.235837	-4.3441	1.4e-05	0.000198933	Spata5
10353	ENSMUSG00000036112	2662	-0.926746	0.21334	-4.34399	1.4e-05	0.000198933	Metap2
2094	ENSMUSG00000019210	1011.05	-1.01026	0.232672	-4.342	1.41e-05	0.000200586	Atp6v1e1
1696	ENSMUSG00000015932	3420.18	-0.935311	0.21544	-4.34141	1.42e-05	0.000200973	Dstn
1762	ENSMUSG00000016554	1865.7	-0.894633	0.206136	-4.34001	1.42e-05	0.000201933	Eif3d
23069	ENSMUSG00000078919	237.552	1.48232	0.341546	4.34003	1.42e-05	0.000201933	Dpm1
2185	ENSMUSG00000019814	803.268	-0.790593	0.182183	-4.33955	1.43e-05	0.000202204	Ltv1
9244	ENSMUSG00000032834	1365.99	-0.89721	0.206781	-4.33893	1.43e-05	0.000202612	Pwp2
12916	ENSMUSG00000043091	18559.3	-1.07657	0.24816	-4.33822	1.44e-05	0.000203108	Tuba1c
15690	ENSMUSG00000053460	360.715	1.16482	0.268514	4.33802	1.44e-05	0.000203136	Ggcx
5666	ENSMUSG00000026536	11.3393	2.61644	0.603242	4.3373	1.44e-05	0.000203635	Ifi211
6350	ENSMUSG00000027737	1149.85	-0.934967	0.215656	-4.33546	1.45e-05	0.000205186	Slc7a11
2355	ENSMUSG00000020116	1045.07	-1.04382	0.240836	-4.33416	1.46e-05	0.00020624	Pno1
10775	ENSMUSG00000037315	885.509	-0.910092	0.210018	-4.33341	1.47e-05	0.000206787	Jade3
907	ENSMUSG00000005779	1976.52	-0.918337	0.211934	-4.33313	1.47e-05	0.000206884	Psmb4
17405	ENSMUSG00000060938	6712.69	-0.928584	0.214357	-4.33194	1.48e-05	0.000207843	Rpl26
10730	ENSMUSG00000037188	158.502	-1.47045	0.339624	-4.32965	1.49e-05	0.000209847	Grhl3
12671	ENSMUSG00000042349	29.0522	2.17408	0.502157	4.32949	1.49e-05	0.000209847	Ikbke
14511	ENSMUSG00000048758	5720.61	-0.923876	0.213417	-4.32898	1.5e-05	0.000210169	Rpl29
14512	ENSMUSG00000048758	5720.61	-0.923876	0.213417	-4.32898	1.5e-05	0.000210169	Gm8210
2785	ENSMUSG00000020817	898.917	-0.712676	0.16466	-4.32817	1.5e-05	0.000210687	Rabep1
15211	ENSMUSG00000051343	285.554	1.46981	0.339597	4.32809	1.5e-05	0.000210687	Rab11fip5
2353	ENSMUSG00000020114	3393.25	-0.865932	0.200081	-4.32791	1.51e-05	0.000210701	Cand1
7262	ENSMUSG00000029238	546.442	0.985465	0.227753	4.32691	1.51e-05	0.000211324	Clock
9115	ENSMUSG00000032527	403.81	-0.872999	0.201753	-4.32707	1.51e-05	0.000211324	Pccb
2904	ENSMUSG00000021018	502.46	-0.866447	0.200329	-4.32513	1.52e-05	0.000212879	Polr2h
7474	ENSMUSG00000029594	663.883	-0.929312	0.21489	-4.3246	1.53e-05	0.000213223	Rbm19
26009	ENSMUSG00000083311	2124.23	-0.859959	0.198895	-4.32368	1.53e-05	0.000213946	NA
4648	ENSMUSG00000024620	51.6683	2.0311	0.469817	4.32316	1.54e-05	0.000214282	Pdgfrb
11727	ENSMUSG00000039646	118.063	1.5327	0.354672	4.32147	1.55e-05	0.000215645	Vasn
17126	ENSMUSG00000059776	4608.72	-0.896282	0.207404	-4.32142	1.55e-05	0.000215645	Rpl13-ps6
4842	ENSMUSG00000024966	4449.5	-0.970127	0.224527	-4.32076	1.55e-05	0.000216126	Stip1
20733	ENSMUSG00000073079	3306.68	-0.828303	0.191719	-4.32039	1.56e-05	0.00021632	Srp54a
8615	ENSMUSG00000031715	5363.41	-0.697731	0.161577	-4.31826	1.57e-05	0.000218255	Smarca5
6695	ENSMUSG00000028345	1418.46	-0.870657	0.201646	-4.31774	1.58e-05	0.000218594	Tex10
651	ENSMUSG00000003868	2670.71	-0.830501	0.192393	-4.31669	1.58e-05	0.000219474	Ruvbl2
32438	ENSMUSG00000092060	1397.45	-1.0021	0.232271	-4.31434	1.6e-05	0.000221651	Bend4
9468	ENSMUSG00000033540	162.375	1.45444	0.337215	4.3131	1.61e-05	0.000222723	Idua
17382	ENSMUSG00000060798	1193.01	0.958191	0.222188	4.31252	1.61e-05	0.000223141	Intu
10662	ENSMUSG00000037005	13.7739	2.5807	0.598487	4.31204	1.62e-05	0.000223306	Xpnpep2
21335	ENSMUSG00000074682	722.477	-1.54628	0.358597	-4.31201	1.62e-05	0.000223306	Zcchc3
3611	ENSMUSG00000022247	1705.13	-0.876284	0.203236	-4.31166	1.62e-05	0.000223316	Brix1
9779	ENSMUSG00000034442	358.563	-1.03924	0.241024	-4.31175	1.62e-05	0.000223316	Trmt5
21320	ENSMUSG00000074653	58.4117	2.55934	0.59361	4.31147	1.62e-05	0.000223337	Lrrc31
320	ENSMUSG00000001794	4797.96	-1.29405	0.300239	-4.31006	1.63e-05	0.000224594	Capns1
5278	ENSMUSG00000025856	493.128	1.20086	0.278796	4.30729	1.65e-05	0.000227258	Pdgfa
13828	ENSMUSG00000046345	1026.75	1.11015	0.257864	4.30517	1.67e-05	0.000229271	Smco1
8109	ENSMUSG00000030782	16.8148	2.55593	0.593818	4.30424	1.68e-05	0.000230055	Tgfb1i1
10664	ENSMUSG00000037010	33.8862	2.46293	0.572233	4.30407	1.68e-05	0.000230062	Apln
10717	ENSMUSG00000037149	2084.21	-0.771901	0.17936	-4.30364	1.68e-05	0.000230327	Ddx1
8288	ENSMUSG00000031157	359.849	-0.909553	0.211373	-4.30307	1.68e-05	0.000230744	Pqbp1
3384	ENSMUSG00000021879	52.1143	-1.98794	0.462037	-4.30254	1.69e-05	0.000231121	Dnah12
1960	ENSMUSG00000018433	1549.74	-0.781852	0.181737	-4.3021	1.69e-05	0.000231292	Nol11
16672	ENSMUSG00000057841	13305.9	-1.00906	0.234553	-4.30204	1.69e-05	0.000231292	Rpl32
16673	ENSMUSG00000057841	13305.9	-1.00906	0.234553	-4.30204	1.69e-05	0.000231292	Rpl32l
16674	ENSMUSG00000057841	13305.9	-1.00906	0.234553	-4.30204	1.69e-05	0.000231292	LOC102642864
2849	ENSMUSG00000020908	57.7412	-1.72778	0.401776	-4.30035	1.71e-05	0.000232775	Myh3
10747	ENSMUSG00000037236	4170.33	-0.689852	0.16042	-4.30029	1.71e-05	0.000232775	Matr3
9661	ENSMUSG00000034145	44.8643	2.09822	0.487946	4.30012	1.71e-05	0.000232776	Tmem63c
3508	ENSMUSG00000022090	56.5752	2.07863	0.483457	4.29951	1.71e-05	0.000233242	Pdlim2
4006	ENSMUSG00000022893	63.4678	2.07781	0.483391	4.2984	1.72e-05	0.000234232	Adamts1
4704	ENSMUSG00000024738	12.419	2.59026	0.602677	4.29792	1.72e-05	0.000234506	Pga5
11102	ENSMUSG00000038143	557.385	-1.11371	0.259145	-4.29764	1.73e-05	0.000234506	Stox2
29501	ENSMUSG00000087501	68.8618	1.92121	0.447034	4.29769	1.73e-05	0.000234506	NA
36860	ENSMUSG00000097353	793.583	1.03552	0.240967	4.29736	1.73e-05	0.000234626	A430046D13Rik
29487	ENSMUSG00000087480	779.946	0.987179	0.229777	4.29625	1.74e-05	0.000235627	Gm15910
5650	ENSMUSG00000026509	239.798	1.63944	0.381702	4.29507	1.75e-05	0.000236531	Capn2
11277	ENSMUSG00000038525	782.459	-0.884675	0.205983	-4.2949	1.75e-05	0.000236531	Armc10
16462	ENSMUSG00000056904	6173.96	-1.12581	0.262127	-4.29492	1.75e-05	0.000236531	NA
6183	ENSMUSG00000027435	189.513	1.37917	0.321145	4.29454	1.75e-05	0.000236735	Cd93
913	ENSMUSG00000005823	194.37	1.12736	0.262673	4.29187	1.77e-05	0.00023924	Gpr108
20276	ENSMUSG00000070995	320.788	1.0876	0.253404	4.29197	1.77e-05	0.00023924	Gm6313
3517	ENSMUSG00000022100	2301.8	-0.688239	0.160384	-4.29118	1.78e-05	0.000239624	Xpo7
12719	ENSMUSG00000042462	759.224	-0.970308	0.226114	-4.29124	1.78e-05	0.000239624	Dctpp1
13780	ENSMUSG00000046179	456.865	-0.942665	0.219706	-4.29057	1.78e-05	0.0002401	E2f8
984	ENSMUSG00000006299	1243.77	-0.727542	0.169641	-4.28871	1.8e-05	0.000241946	Aamp
8370	ENSMUSG00000031311	5794.69	-0.900942	0.210154	-4.28707	1.81e-05	0.000243554	Nono
1262	ENSMUSG00000009549	660.08	-0.879267	0.20512	-4.2866	1.81e-05	0.000243884	Srp14
1263	ENSMUSG00000009549	660.08	-0.879267	0.20512	-4.2866	1.81e-05	0.000243884	LOC102642637
17591	ENSMUSG00000061838	1857.91	-1.24036	0.289415	-4.28575	1.82e-05	0.00024464	Suclg2
3524	ENSMUSG00000022109	489.655	-0.895967	0.209115	-4.28457	1.83e-05	0.00024575	Med4
6098	ENSMUSG00000027312	547.759	0.972989	0.227154	4.28339	1.84e-05	0.000246878	Atrn
20061	ENSMUSG00000070319	1995.07	-0.88163	0.20584	-4.28308	1.84e-05	0.000247038	Eif3g
986	ENSMUSG00000006304	1797.37	-0.762965	0.178175	-4.28212	1.85e-05	0.000247923	Arpc2
7015	ENSMUSG00000028859	243.818	1.09661	0.256135	4.28137	1.86e-05	0.000248568	Csf3r
11920	ENSMUSG00000040152	84.9587	2.53706	0.592605	4.2812	1.86e-05	0.000248582	Thbs1
13345	ENSMUSG00000044641	353.604	-0.974995	0.227799	-4.28007	1.87e-05	0.000249544	Pard6b
18101	ENSMUSG00000063902	1764.17	-0.832079	0.194411	-4.28001	1.87e-05	0.000249544	NA
939	ENSMUSG00000005973	861.483	1.19246	0.278675	4.27903	1.88e-05	0.00025046	Rcn1
5346	ENSMUSG00000025968	1609.35	-0.775954	0.181416	-4.2772	1.89e-05	0.000252153	Ndufs1
14326	ENSMUSG00000048076	3120.64	-0.727301	0.17004	-4.27725	1.89e-05	0.000252153	Arf1
22827	ENSMUSG00000078348	799.662	-0.947802	0.221608	-4.27694	1.89e-05	0.000252257	Sf3b5
14608	ENSMUSG00000049123	73.4039	2.01854	0.47202	4.2764	1.9e-05	0.000252687	Catsperg2
43710	ENSMUSG00000104344	80.3592	1.69843	0.397312	4.2748	1.91e-05	0.00025431	NA
9971	ENSMUSG00000034947	154.416	1.25767	0.294273	4.27383	1.92e-05	0.000255235	Tmem106a
3485	ENSMUSG00000022037	108.982	1.5176	0.355212	4.27238	1.93e-05	0.000256708	Clu
13730	ENSMUSG00000045996	329.459	-1.04301	0.244159	-4.27186	1.94e-05	0.000257123	Polr2k
13731	ENSMUSG00000045996	329.459	-1.04301	0.244159	-4.27186	1.94e-05	0.000257123	LOC100862456
13732	ENSMUSG00000045996	329.459	-1.04301	0.244159	-4.27186	1.94e-05	0.000257123	LOC102641086
2570	ENSMUSG00000020467	163.085	2.56874	0.601408	4.2712	1.94e-05	0.000257689	Efemp1
9627	ENSMUSG00000034040	49.8104	2.27392	0.532503	4.27025	1.95e-05	0.000258605	Wbscr17
5979	ENSMUSG00000027076	253.938	-1.26655	0.296621	-4.26993	1.96e-05	0.000258785	Timm10
12406	ENSMUSG00000041560	1985.08	-0.929039	0.217589	-4.2697	1.96e-05	0.000258863	Gltscr2
14680	ENSMUSG00000049422	2901.29	-0.916959	0.214824	-4.26843	1.97e-05	0.000259955	Chchd10
16085	ENSMUSG00000055172	41.2542	2.46376	0.577198	4.26848	1.97e-05	0.000259955	C1ra
17880	ENSMUSG00000062981	803.952	-0.883987	0.207116	-4.26808	1.97e-05	0.000260169	Mrpl42
14055	ENSMUSG00000047126	8250.55	-0.620257	0.145333	-4.26784	1.97e-05	0.000260261	Cltc
20445	ENSMUSG00000071637	98.0432	-1.82986	0.428833	-4.26707	1.98e-05	0.000260972	Cebpd
8543	ENSMUSG00000031591	3036.46	1.23127	0.288573	4.26675	1.98e-05	0.000261152	Asah1
6301	ENSMUSG00000027642	3662.62	0.67339	0.157884	4.2651	2e-05	0.00026271	Rpn2
13682	ENSMUSG00000045799	10135.6	-0.890473	0.208774	-4.26526	2e-05	0.00026271	NA
35619	ENSMUSG00000096006	1612.77	-0.98256	0.230716	-4.25874	2.06e-05	0.000270097	NA
3455	ENSMUSG00000021994	47.8484	2.54915	0.598751	4.25744	2.07e-05	0.000271476	Wnt5a
15906	ENSMUSG00000054404	493.283	1.09861	0.258058	4.2572	2.07e-05	0.000271562	Slfn5
10218	ENSMUSG00000035683	894.343	-0.917716	0.215689	-4.25481	2.09e-05	0.000274288	Melk
104	ENSMUSG00000000579	3428.99	-0.966163	0.227303	-4.25056	2.13e-05	0.00027898	Dynlt1c
1151	ENSMUSG00000007891	4089.33	0.902556	0.21234	4.25052	2.13e-05	0.00027898	Ctsd
34092	ENSMUSG00000094326	1804	-0.937942	0.220649	-4.25083	2.13e-05	0.00027898	NA
12736	ENSMUSG00000042506	2525.23	-0.791897	0.186343	-4.24966	2.14e-05	0.000279639	Usp22
17200	ENSMUSG00000060073	2705.34	-0.761854	0.179268	-4.2498	2.14e-05	0.000279639	Psma3
37659	ENSMUSG00000098181	5180.48	-0.928289	0.21846	-4.24924	2.14e-05	0.000279964	NA
4062	ENSMUSG00000023004	27221.4	-1.14504	0.269514	-4.24853	2.15e-05	0.000280658	Tuba1b
7020	ENSMUSG00000028864	12.3128	2.56605	0.604011	4.24834	2.15e-05	0.000280681	Hgf
13968	ENSMUSG00000046828	99.1415	1.32919	0.312926	4.2476	2.16e-05	0.00028141	Mettl21e
12848	ENSMUSG00000042814	259.217	-0.941353	0.221651	-4.247	2.17e-05	0.000281961	Mcts2
5132	ENSMUSG00000025487	1421.19	-0.751132	0.176878	-4.24662	2.17e-05	0.000282236	Psmd13
1200	ENSMUSG00000008682	10559.8	-0.856125	0.201619	-4.24625	2.17e-05	0.000282296	Rpl10
1201	ENSMUSG00000008682	10559.8	-0.856125	0.201619	-4.24625	2.17e-05	0.000282296	Gm5621
12374	ENSMUSG00000041453	9123.09	-0.91185	0.214742	-4.24626	2.17e-05	0.000282296	Rpl21
12375	ENSMUSG00000041453	9123.09	-0.91185	0.214742	-4.24626	2.17e-05	0.000282296	Gm10045
20447	ENSMUSG00000071644	15687.9	-0.835874	0.196937	-4.24437	2.19e-05	0.000284464	Eef1g
9717	ENSMUSG00000034274	803.761	-0.830617	0.195794	-4.24231	2.21e-05	0.000286881	Thoc5
1507	ENSMUSG00000014353	460.347	1.20204	0.283416	4.24125	2.22e-05	0.000288035	Tmem87b
8803	ENSMUSG00000032002	577.434	-0.855762	0.201865	-4.23927	2.24e-05	0.000290371	Dcun1d5
7489	ENSMUSG00000029614	14801.5	-0.880001	0.207609	-4.23874	2.25e-05	0.000290858	Rpl6
1377	ENSMUSG00000011179	10022	-1.03224	0.243545	-4.2384	2.25e-05	0.000291015	Odc1
10524	ENSMUSG00000036639	334.587	-1.15739	0.27308	-4.23829	2.25e-05	0.000291015	Nudt1
4466	ENSMUSG00000024287	1129.68	-0.751005	0.177262	-4.23669	2.27e-05	0.000292891	Thoc1
19603	ENSMUSG00000068040	1015.46	0.799198	0.188715	4.23494	2.29e-05	0.000294965	Tm9sf4
4731	ENSMUSG00000024782	147.283	1.12241	0.265149	4.23312	2.3e-05	0.000297152	Ak3
10372	ENSMUSG00000036180	3566.67	-0.933518	0.220558	-4.23254	2.31e-05	0.00029771	Gatad2a
3693	ENSMUSG00000022391	3012.63	-0.684838	0.161825	-4.23196	2.32e-05	0.000298261	Rangap1
1206	ENSMUSG00000008763	864.315	0.838143	0.198076	4.23141	2.32e-05	0.000298667	Man1a2
17990	ENSMUSG00000063457	7007.81	-0.866324	0.20474	-4.23133	2.32e-05	0.000298667	Rps15
2626	ENSMUSG00000020571	3343.64	0.734298	0.17357	4.23054	2.33e-05	0.0002995	Pdia6
10585	ENSMUSG00000036840	344.071	-0.862071	0.2038	-4.22998	2.34e-05	0.000300033	Siah1a
1729	ENSMUSG00000016257	691.098	-0.926169	0.218963	-4.22979	2.34e-05	0.000300074	Slmo2
10193	ENSMUSG00000035596	650.051	1.03772	0.245386	4.22891	2.35e-05	0.00030104	Mboat7
6078	ENSMUSG00000027276	164.144	1.60151	0.37872	4.22874	2.35e-05	0.000301053	Jag1
29422	ENSMUSG00000087400	27.1812	2.12814	0.503343	4.22801	2.36e-05	0.000301816	NA
2754	ENSMUSG00000020773	16.9682	2.48779	0.588475	4.22752	2.36e-05	0.000302258	Trim47
8020	ENSMUSG00000030647	607.338	-0.82487	0.195243	-4.22485	2.39e-05	0.000305648	Ndufc2
8021	ENSMUSG00000030647	607.338	-0.82487	0.195243	-4.22485	2.39e-05	0.000305648	LOC102641347
11998	ENSMUSG00000040364	94.408	1.74038	0.411963	4.2246	2.39e-05	0.000305763	Sec1
2368	ENSMUSG00000020135	18.2876	2.38658	0.565055	4.22362	2.4e-05	0.000306878	Apc2
4004	ENSMUSG00000022890	1226.46	-0.78355	0.185589	-4.22197	2.42e-05	0.000308917	Atp5j
37850	ENSMUSG00000098374	851.821	1.05938	0.250933	4.22176	2.42e-05	0.000308996	NA
33957	ENSMUSG00000094185	360.084	-1.04724	0.24807	-4.22153	2.43e-05	0.000309084	NA
9838	ENSMUSG00000034612	92.3049	1.76529	0.418204	4.22112	2.43e-05	0.000309434	Chst11
52	ENSMUSG00000000295	289.814	-1.03095	0.244272	-4.22049	2.44e-05	0.00031007	Hddc2
13693	ENSMUSG00000045838	29.5199	2.43266	0.576414	4.22033	2.44e-05	0.000310074	A430105I19Rik
12259	ENSMUSG00000041057	2663.73	-0.783598	0.185701	-4.21968	2.45e-05	0.00031076	Wdr43
19764	ENSMUSG00000068823	5740.1	-0.689244	0.163375	-4.21878	2.46e-05	0.000311776	Csde1
23458	ENSMUSG00000079707	77.4359	-1.52649	0.361934	-4.2176	2.47e-05	0.000313188	Tcte3
23459	ENSMUSG00000079707	77.4359	-1.52649	0.361934	-4.2176	2.47e-05	0.000313188	Gm3417
23460	ENSMUSG00000079707	77.4359	-1.52649	0.361934	-4.2176	2.47e-05	0.000313188	Gm3448
6877	ENSMUSG00000028641	641.772	0.957509	0.227038	4.2174	2.47e-05	0.000313253	P3h1
5314	ENSMUSG00000025917	1154.93	-0.829768	0.196765	-4.21706	2.48e-05	0.000313503	Cops5
11989	ENSMUSG00000040339	88.3321	1.39378	0.330547	4.21659	2.48e-05	0.000313937	Fam102b
5745	ENSMUSG00000026663	856.663	0.939752	0.222893	4.21615	2.49e-05	0.000314321	Atf6
8588	ENSMUSG00000031665	2124.21	-1.24244	0.294715	-4.21573	2.49e-05	0.000314571	Sall1
35519	ENSMUSG00000095912	88.4487	1.55846	0.369684	4.21565	2.49e-05	0.000314571	NA
12955	ENSMUSG00000043284	403.339	-1.12081	0.265971	-4.21403	2.51e-05	0.000316618	Tmem11
5359	ENSMUSG00000025995	1879.03	-0.832264	0.19752	-4.21358	2.51e-05	0.000317036	Wdr75
3891	ENSMUSG00000022708	110.736	1.38225	0.328079	4.21316	2.52e-05	0.000317394	Zbtb20
18112	ENSMUSG00000063953	2113.5	-0.97573	0.231603	-4.21293	2.52e-05	0.000317496	Amd2
11680	ENSMUSG00000039509	2329.85	-0.844575	0.200513	-4.21207	2.53e-05	0.000318329	Nup133
31988	ENSMUSG00000091086	3072.06	-0.91592	0.217454	-4.21203	2.53e-05	0.000318329	NA
4503	ENSMUSG00000024360	5703.37	-0.965868	0.229389	-4.21062	2.55e-05	0.000320092	Etf1
26851	ENSMUSG00000084274	587.765	-1.08418	0.257526	-4.21	2.55e-05	0.000320747	Gm12504
8086	ENSMUSG00000030748	58.8801	1.97551	0.469297	4.20952	2.56e-05	0.000321088	Il4ra
10316	ENSMUSG00000036006	697.469	1.04251	0.247661	4.20944	2.56e-05	0.000321088	Fam65b
7219	ENSMUSG00000029176	842.681	-0.70653	0.167886	-4.20839	2.57e-05	0.000321983	Anapc4
9002	ENSMUSG00000032350	1970.46	-1.00078	0.237798	-4.20855	2.57e-05	0.000321983	Gclc
9058	ENSMUSG00000032435	1513.06	-0.826865	0.196482	-4.20834	2.57e-05	0.000321983	Dync1li1
5817	ENSMUSG00000026787	248.299	1.1657	0.277056	4.20744	2.58e-05	0.000322593	Gad2
11120	ENSMUSG00000038175	72.302	1.40333	0.333535	4.20746	2.58e-05	0.000322593	Mylip
20515	ENSMUSG00000071866	18168.2	-0.927943	0.220542	-4.20756	2.58e-05	0.000322593	Ppia
968	ENSMUSG00000006205	650.279	1.15674	0.275005	4.20625	2.6e-05	0.00032408	Htra1
6003	ENSMUSG00000027133	1100.83	-0.818972	0.194776	-4.2047	2.61e-05	0.000326083	Nop10
7267	ENSMUSG00000029249	5600.43	-1.17892	0.280426	-4.20401	2.62e-05	0.000326616	Rest
10325	ENSMUSG00000036036	7829.33	1.27015	0.302118	4.20414	2.62e-05	0.000326616	Zfp57
15711	ENSMUSG00000053553	295.009	-1.11881	0.266218	-4.2026	2.64e-05	0.000328433	3110082I17Rik
2104	ENSMUSG00000019297	926.782	-0.768397	0.182861	-4.20208	2.64e-05	0.000328968	Nop9
10092	ENSMUSG00000035297	1014.91	-0.875837	0.208444	-4.20179	2.65e-05	0.000329165	Cops4
10991	ENSMUSG00000037892	32.1838	2.30602	0.548944	4.20083	2.66e-05	0.000330097	Pcdh18
35655	ENSMUSG00000096039	71.8545	1.44777	0.34463	4.20096	2.66e-05	0.000330097	D830030K20Rik
4483	ENSMUSG00000024317	1236.83	-0.953561	0.227031	-4.20013	2.67e-05	0.000330899	Rnf138
12482	ENSMUSG00000041763	1562.16	-0.680861	0.162124	-4.19962	2.67e-05	0.00033141	Tpp2
15	ENSMUSG00000000120	269.644	1.60351	0.381877	4.19902	2.68e-05	0.000332061	Ngfr
30357	ENSMUSG00000088609	452.969	-1.19737	0.285252	-4.19757	2.7e-05	0.000333964	NA
6507	ENSMUSG00000028015	17.6026	2.35978	0.56241	4.19584	2.72e-05	0.000336298	Ctso
597	ENSMUSG00000003458	928.968	0.745508	0.177699	4.19534	2.72e-05	0.00033681	Ncstn
4407	ENSMUSG00000024190	335.571	-0.952536	0.227133	-4.19373	2.74e-05	0.000338974	Dusp1
15592	ENSMUSG00000053024	318.249	1.06644	0.254409	4.19182	2.77e-05	0.000341609	Cntn2
17478	ENSMUSG00000061315	6254.07	-0.899486	0.214597	-4.19151	2.77e-05	0.000341835	Naca
7842	ENSMUSG00000030301	180.147	-1.52316	0.36342	-4.19118	2.78e-05	0.000342097	Ccdc91
3427	ENSMUSG00000021951	224.987	-1.33899	0.319533	-4.19047	2.78e-05	0.000342808	Eef1akmt1
16205	ENSMUSG00000055763	440.865	-0.920809	0.219743	-4.1904	2.78e-05	0.000342808	Rybp-ps
4702	ENSMUSG00000024736	219.901	1.01255	0.24169	4.18948	2.8e-05	0.000343733	Tmem132a
19597	ENSMUSG00000068011	46.6053	1.88897	0.450884	4.18948	2.8e-05	0.000343733	Mkrn2os
9036	ENSMUSG00000032399	21609.2	-0.785632	0.187539	-4.18918	2.8e-05	0.000343958	Rpl4
138	ENSMUSG00000000787	9232.31	-0.792746	0.189252	-4.18884	2.8e-05	0.000344233	Ddx3x
3509	ENSMUSG00000022091	91.3077	1.81873	0.434215	4.18855	2.81e-05	0.000344429	Sorbs3
20559	ENSMUSG00000072501	415.272	1.02573	0.244913	4.18814	2.81e-05	0.00034482	Phf20l1
4602	ENSMUSG00000024537	422.708	-0.901366	0.215243	-4.18766	2.82e-05	0.000345312	Psmg2
1846	ENSMUSG00000017607	210.578	1.05943	0.253209	4.18403	2.86e-05	0.000350645	Tns4
565	ENSMUSG00000003299	691.223	-0.891543	0.213106	-4.18357	2.87e-05	0.000351031	Mrpl4
3193	ENSMUSG00000021546	10164.1	-0.722925	0.172805	-4.18347	2.87e-05	0.000351031	Hnrnpk
16161	ENSMUSG00000055555	67.1883	-1.90842	0.456259	-4.18275	2.88e-05	0.000351902	4930502E18Rik
10788	ENSMUSG00000037343	1240.83	-0.74694	0.178612	-4.18191	2.89e-05	0.000352969	Taf2
7057	ENSMUSG00000028932	1816.65	-0.893991	0.213854	-4.18039	2.91e-05	0.000355099	Psmc2
16278	ENSMUSG00000056076	5130.62	-0.857978	0.205282	-4.17951	2.92e-05	0.000356229	Eif3b
674	ENSMUSG00000004069	868.791	-0.697173	0.16685	-4.17845	2.94e-05	0.000357653	Dnaja3
5352	ENSMUSG00000025980	14127.1	-1.13906	0.27266	-4.17758	2.95e-05	0.000358636	Hspd1
43157	ENSMUSG00000103777	33.8449	2.05109	0.490982	4.17752	2.95e-05	0.000358636	NA
16512	ENSMUSG00000057134	459.041	-0.866577	0.207465	-4.17699	2.95e-05	0.00035923	Ado
1447	ENSMUSG00000013367	21.8817	2.37183	0.567979	4.17592	2.97e-05	0.000360668	Iglon5
37557	ENSMUSG00000098076	369.333	-1.18234	0.283153	-4.17562	2.97e-05	0.000360901	NA
5496	ENSMUSG00000026229	3109.39	-0.892539	0.213796	-4.17472	2.98e-05	0.000361853	Psmd1
16624	ENSMUSG00000057626	884.361	-0.885753	0.212165	-4.17483	2.98e-05	0.000361853	NA
2142	ENSMUSG00000019659	303.898	-0.987882	0.236645	-4.17454	2.99e-05	0.000361894	Ccdc12
14239	ENSMUSG00000047786	580.393	0.975043	0.233581	4.17432	2.99e-05	0.000361993	Lix1
21619	ENSMUSG00000075232	2872.46	-0.946398	0.226766	-4.17345	3e-05	0.000363139	Amd1
4848	ENSMUSG00000024974	3678.32	-0.703894	0.168702	-4.17242	3.01e-05	0.000364453	Smc3
31940	ENSMUSG00000090994	224.956	-1.06046	0.254165	-4.17232	3.02e-05	0.000364453	NA
7801	ENSMUSG00000030225	459.425	-1.14702	0.275043	-4.17032	3.04e-05	0.000366978	Dera
9574	ENSMUSG00000033880	59.576	2.46448	0.590937	4.17046	3.04e-05	0.000366978	Lgals3bp
10085	ENSMUSG00000035279	42.2951	1.70059	0.407788	4.17029	3.04e-05	0.000366978	Ssc5d
4927	ENSMUSG00000025130	7141.19	0.794349	0.190487	4.17009	3.04e-05	0.000367054	P4hb
11773	ENSMUSG00000039756	1693.31	-0.979446	0.234883	-4.16993	3.05e-05	0.000367068	Dnttip2
8209	ENSMUSG00000030980	2403.15	-0.84101	0.201725	-4.16908	3.06e-05	0.000368181	Knop1
6487	ENSMUSG00000027984	1340.97	-1.12673	0.270314	-4.16824	3.07e-05	0.000369302	Hadh
10128	ENSMUSG00000035397	552.662	-0.822835	0.197421	-4.16792	3.07e-05	0.000369573	Klf16
36240	ENSMUSG00000096712	1664	-0.881689	0.211596	-4.16685	3.09e-05	0.000371055	NA
9923	ENSMUSG00000034826	999.317	-0.76265	0.183092	-4.1654	3.11e-05	0.000373176	Nup54
2770	ENSMUSG00000020794	1027.63	-1.1505	0.276236	-4.16491	3.11e-05	0.000373728	Ube2g1
8184	ENSMUSG00000030917	54.9958	1.70428	0.40925	4.16439	3.12e-05	0.000374081	Tmem159
31743	ENSMUSG00000090553	1476.5	-0.929641	0.22323	-4.1645	3.12e-05	0.000374081	Snrpe
632	ENSMUSG00000003731	1762.59	-0.688268	0.165283	-4.16417	3.12e-05	0.000374191	Kpna6
43643	ENSMUSG00000104275	10.7209	2.51385	0.604011	4.16193	3.16e-05	0.000377639	NA
21853	ENSMUSG00000076258	860.895	-1.04468	0.251031	-4.16156	3.16e-05	0.000377988	NA
7983	ENSMUSG00000030577	112.51	1.28179	0.308026	4.1613	3.16e-05	0.000378179	Cd22
6946	ENSMUSG00000028745	2165.06	-0.827651	0.198917	-4.16079	3.17e-05	0.000378774	Capzb
2523	ENSMUSG00000020397	258.799	-0.978475	0.23531	-4.15824	3.21e-05	0.000382757	Med7
6127	ENSMUSG00000027351	1271.61	-0.938978	0.225833	-4.15784	3.21e-05	0.000383182	Spred1
3884	ENSMUSG00000022698	4120.59	-0.939672	0.226018	-4.15751	3.22e-05	0.000383418	Naa50
6870	ENSMUSG00000028633	1781.73	-0.717281	0.172531	-4.1574	3.22e-05	0.000383418	Ctps
13508	ENSMUSG00000045205	574.272	0.875326	0.210561	4.1571	3.22e-05	0.000383659	Dpy19l4
2670	ENSMUSG00000020640	574.691	0.983021	0.236498	4.15657	3.23e-05	0.00038429	Itsn2
37363	ENSMUSG00000097876	105.982	1.42418	0.342741	4.15527	3.25e-05	0.000386237	NA
2777	ENSMUSG00000020805	33.5247	2.3868	0.574711	4.15304	3.28e-05	0.000389504	Slc13a5
5108	ENSMUSG00000025439	1356.35	-1.01361	0.244062	-4.15306	3.28e-05	0.000389504	Clns1a
11098	ENSMUSG00000038128	533.333	1.04174	0.250986	4.15061	3.32e-05	0.000393405	Camk4
258	ENSMUSG00000001467	2144.14	1.13475	0.273431	4.15004	3.32e-05	0.000393894	Cyp51
24356	ENSMUSG00000081431	750.987	-0.923061	0.222423	-4.15002	3.32e-05	0.000393894	NA
10227	ENSMUSG00000035713	87.6185	2.06632	0.497931	4.14982	3.33e-05	0.000393987	Usp35
3173	ENSMUSG00000021500	2488.85	-0.623272	0.150221	-4.14904	3.34e-05	0.000395059	Ddx46
27801	ENSMUSG00000085447	181.581	1.22571	0.295432	4.14888	3.34e-05	0.000395079	9530026F06Rik
7148	ENSMUSG00000029068	2136.11	1.27322	0.306991	4.14742	3.36e-05	0.000397343	Ccnl2
31866	ENSMUSG00000090796	10.6336	2.4944	0.601546	4.14664	3.37e-05	0.000398435	NA
9732	ENSMUSG00000034317	1608.57	-0.764918	0.184494	-4.14604	3.38e-05	0.00039922	Trim59
15838	ENSMUSG00000054079	1053.68	-0.888084	0.214218	-4.14571	3.39e-05	0.000399547	Utp18
19687	ENSMUSG00000068396	1936.58	-0.895364	0.216034	-4.14455	3.4e-05	0.000401302	NA
8514	ENSMUSG00000031546	657.156	-0.850764	0.205283	-4.14434	3.41e-05	0.000401403	Gins4
12430	ENSMUSG00000041632	554.568	-0.858186	0.207091	-4.144	3.41e-05	0.000401745	Mrps27
10016	ENSMUSG00000035105	281.962	-1.27927	0.308761	-4.14326	3.42e-05	0.00040278	Egln3
2877	ENSMUSG00000020950	28.0709	2.2116	0.533863	4.14263	3.43e-05	0.000403353	Foxg1
15997	ENSMUSG00000054766	15193.3	-1.07294	0.258998	-4.14265	3.43e-05	0.000403353	Set
9940	ENSMUSG00000034868	1592.32	-0.941601	0.227374	-4.1412	3.45e-05	0.000405614	Myl12b
2285	ENSMUSG00000020003	294.037	-0.89366	0.215816	-4.14085	3.46e-05	0.000405974	Pex7
14309	ENSMUSG00000048007	592.326	-0.919564	0.222115	-4.14004	3.47e-05	0.000407139	Timm8a1
14184	ENSMUSG00000047613	393.328	-0.999425	0.241422	-4.13974	3.48e-05	0.000407405	A430005L14Rik
9217	ENSMUSG00000032745	1997.21	-0.633527	0.153066	-4.13891	3.49e-05	0.000408613	Gpbp1
21351	ENSMUSG00000074748	961.932	-1.0063	0.243266	-4.13661	3.52e-05	0.000412472	Atxn7l3b
13132	ENSMUSG00000043993	130.278	1.65453	0.399995	4.13638	3.53e-05	0.000412604	NA
159	ENSMUSG00000000915	154.996	1.15784	0.279947	4.13593	3.54e-05	0.000412655	Hip1r
455	ENSMUSG00000002603	67.8546	1.69533	0.409904	4.13591	3.54e-05	0.000412655	Tgfb1
3329	ENSMUSG00000021770	917.329	0.687054	0.166117	4.13597	3.53e-05	0.000412655	Samd8
4530	ENSMUSG00000024406	6014.73	-0.916528	0.221653	-4.13497	3.55e-05	0.000414071	Pou5f1
1084	ENSMUSG00000006941	226.153	-1.10509	0.267296	-4.13435	3.56e-05	0.000414935	Eif1b
4760	ENSMUSG00000024829	551.664	-0.904068	0.21869	-4.13402	3.56e-05	0.000415146	Mrpl21
20916	ENSMUSG00000073725	391.965	1.05339	0.254816	4.13393	3.57e-05	0.000415146	Lmbrd1
11352	ENSMUSG00000038683	1336.02	-0.919877	0.222552	-4.13331	3.58e-05	0.000416005	Pak1ip1
7949	ENSMUSG00000030512	1087.09	-0.753195	0.182257	-4.13259	3.59e-05	0.000416787	Snrpa1
14647	ENSMUSG00000049295	1015.52	-0.76243	0.184493	-4.13258	3.59e-05	0.000416787	Zfp219
895	ENSMUSG00000005683	3515.27	-0.601856	0.145712	-4.13044	3.62e-05	0.000420331	Cs
14782	ENSMUSG00000049775	2770.49	-1.25641	0.30419	-4.13034	3.62e-05	0.000420331	Tmsb4x
7030	ENSMUSG00000028882	1245.76	-0.974057	0.235885	-4.12937	3.64e-05	0.00042182	Ppp1r8
3100	ENSMUSG00000021365	31.1797	2.07532	0.502818	4.12738	3.67e-05	0.000425213	Nedd9
5275	ENSMUSG00000025839	71.8926	2.32467	0.563394	4.12619	3.69e-05	0.000427155	Pramel7
829	ENSMUSG00000005233	865.135	-0.855576	0.207392	-4.12541	3.7e-05	0.000428326	Spc25
9395	ENSMUSG00000033294	965.342	-0.918337	0.222614	-4.12524	3.7e-05	0.000428369	Noc4l
3118	ENSMUSG00000021395	1330.85	-1.06708	0.258705	-4.12469	3.71e-05	0.000429121	Spin1
33514	ENSMUSG00000093686	512.08	-0.922022	0.223788	-4.12007	3.79e-05	0.000437527	NA
1087	ENSMUSG00000006998	4609.7	-0.797904	0.193734	-4.11856	3.81e-05	0.000440124	Psmd2
15435	ENSMUSG00000052310	445.825	0.994259	0.241425	4.11829	3.82e-05	0.000440162	Slc39a1
16869	ENSMUSG00000058704	631.623	-0.81172	0.197103	-4.11824	3.82e-05	0.000440162	Memo1
5261	ENSMUSG00000025795	464.136	-1.12172	0.272396	-4.11799	3.82e-05	0.000440363	Rassf3
9671	ENSMUSG00000034163	970.566	1.10908	0.269499	4.11535	3.87e-05	0.000445154	Zfc3h1
7777	ENSMUSG00000030188	203.665	-1.6679	0.405305	-4.11517	3.87e-05	0.000445216	Magohb
8656	ENSMUSG00000031785	63.6335	2.29854	0.558678	4.11425	3.88e-05	0.000446418	Adgrg1
14280	ENSMUSG00000047910	14.5587	2.43941	0.592916	4.11426	3.88e-05	0.000446418	Pcdhb16
7669	ENSMUSG00000030007	6957.97	-0.917343	0.222984	-4.11395	3.89e-05	0.000446719	Cct7
3973	ENSMUSG00000022841	2625.18	-0.673504	0.16373	-4.11351	3.9e-05	0.000447277	Ap2m1
17149	ENSMUSG00000059866	109.111	1.25891	0.30608	4.11302	3.91e-05	0.00044795	Tnip2
8697	ENSMUSG00000031843	667.299	-0.92468	0.224863	-4.1122	3.92e-05	0.000449252	Mphosph6
4542	ENSMUSG00000024426	136.785	1.46814	0.357054	4.11181	3.93e-05	0.000449701	Atat1
19642	ENSMUSG00000068184	185.708	-1.10877	0.269664	-4.11168	3.93e-05	0.000449701	Ndufaf2
363	ENSMUSG00000002020	52.3167	2.25649	0.54914	4.10914	3.97e-05	0.000453809	Ltbp2
12527	ENSMUSG00000041889	56.3996	1.49596	0.364045	4.10927	3.97e-05	0.000453809	Shisa4
16366	ENSMUSG00000056476	113.796	1.73364	0.421869	4.10942	3.97e-05	0.000453809	Med12l
6230	ENSMUSG00000027510	688.572	-0.785949	0.191288	-4.10873	3.98e-05	0.000454323	Rbm38
10534	ENSMUSG00000036676	1106.21	0.934205	0.227399	4.10822	3.99e-05	0.000454934	Tmtc3
10968	ENSMUSG00000037820	37.5819	2.17349	0.529109	4.10783	3.99e-05	0.000454934	Tgm2
19457	ENSMUSG00000067235	97.8144	1.60531	0.390791	4.10784	3.99e-05	0.000454934	H2-Q10
23179	ENSMUSG00000079111	931.885	0.716331	0.174376	4.10798	3.99e-05	0.000454934	Kdelr2
21090	ENSMUSG00000074088	1140.62	-0.803895	0.195712	-4.10753	4e-05	0.000455238	Snrnp40
10920	ENSMUSG00000037697	244.293	1.16892	0.284628	4.10681	4.01e-05	0.000456367	Ddhd1
2358	ENSMUSG00000020122	80.9919	1.67934	0.408931	4.10667	4.01e-05	0.000456371	Egfr
2854	ENSMUSG00000020914	11830	-0.633745	0.154357	-4.10572	4.03e-05	0.000457764	Top2a
46092	ENSMUSG00000106744	1403.29	-0.929721	0.226448	-4.10567	4.03e-05	0.000457764	NA
5061	ENSMUSG00000025362	6958.96	-0.78437	0.191054	-4.1055	4.03e-05	0.00045781	Rps26
17661	ENSMUSG00000062093	1423.68	-0.764387	0.18621	-4.10496	4.04e-05	0.000458584	NA
11414	ENSMUSG00000038812	391.429	-0.887413	0.216191	-4.10477	4.05e-05	0.000458682	Trmt112
2968	ENSMUSG00000021131	2951.74	-1.11901	0.272636	-4.10441	4.05e-05	0.000459107	Erh
7146	ENSMUSG00000029064	3711.92	-0.648986	0.158129	-4.10414	4.06e-05	0.000459344	Gnb1
27298	ENSMUSG00000084834	63.7258	2.18191	0.531782	4.10302	4.08e-05	0.000461292	4930565N06Rik
12929	ENSMUSG00000043155	90.0214	-1.39967	0.341179	-4.10244	4.09e-05	0.000462151	Hpdl
8212	ENSMUSG00000030983	969.633	-0.779686	0.190067	-4.10217	4.09e-05	0.000462406	Bccip
16828	ENSMUSG00000058571	246.825	1.41863	0.345851	4.10185	4.1e-05	0.000462767	Gpc6
5794	ENSMUSG00000026750	2171.87	-1.02728	0.250468	-4.10143	4.11e-05	0.000463017	Psmb7
10171	ENSMUSG00000035530	4006.34	-0.89802	0.218946	-4.10156	4.1e-05	0.000463017	Eif1
2081	ENSMUSG00000019122	387.552	1.13478	0.276786	4.09987	4.13e-05	0.000465615	Ccl9
14045	ENSMUSG00000047090	94.2923	1.42054	0.346487	4.09985	4.13e-05	0.000465615	Tmem198b
16304	ENSMUSG00000056201	7693.79	-1.02424	0.249835	-4.09968	4.14e-05	0.000465665	Cfl1
985	ENSMUSG00000006301	530.929	1.075	0.262251	4.09913	4.15e-05	0.000466473	Tmbim1
36939	ENSMUSG00000097434	258.915	0.96322	0.234998	4.09885	4.15e-05	0.000466746	NA
9594	ENSMUSG00000033949	842.609	0.900523	0.219762	4.09772	4.17e-05	0.000468729	Trim36
10936	ENSMUSG00000037736	108.243	1.91913	0.468515	4.09619	4.2e-05	0.00047125	Limch1
24313	ENSMUSG00000081378	2332.1	-0.91212	0.222675	-4.0962	4.2e-05	0.00047125	NA
3989	ENSMUSG00000022865	414.712	1.25532	0.306509	4.09555	4.21e-05	0.000472264	Cxadr
2091	ENSMUSG00000019188	445.506	0.895575	0.218698	4.09503	4.22e-05	0.000473031	H13
20049	ENSMUSG00000070282	424.02	-1.12483	0.274704	-4.09467	4.23e-05	0.000473461	NA
7436	ENSMUSG00000029524	76.2735	1.67047	0.408101	4.09327	4.25e-05	0.000476044	Sirt4
2593	ENSMUSG00000020514	300.14	-0.969861	0.236968	-4.09279	4.26e-05	0.000476725	Mrpl22
6506	ENSMUSG00000028013	530.391	-0.804135	0.196606	-4.09008	4.31e-05	0.000482045	Ppa2
6033	ENSMUSG00000027200	36.8924	1.81436	0.443641	4.08971	4.32e-05	0.000482432	Sema6d
25745	ENSMUSG00000083011	2209.91	-0.732914	0.179214	-4.0896	4.32e-05	0.000482432	NA
20535	ENSMUSG00000072244	4231.89	-0.648432	0.158571	-4.08921	4.33e-05	0.000482953	Trim6
481	ENSMUSG00000002778	707.913	0.852691	0.208566	4.08835	4.34e-05	0.000484447	Kdelr1
6298	ENSMUSG00000027637	322.667	-0.894441	0.218871	-4.08662	4.38e-05	0.000487763	1110008F13Rik
12911	ENSMUSG00000043085	521.92	1.07577	0.263258	4.08636	4.38e-05	0.000488007	Tmem82
4034	ENSMUSG00000022956	1863.82	-0.82199	0.201164	-4.08617	4.39e-05	0.000488113	Atp5o
4035	ENSMUSG00000022956	1863.82	-0.82199	0.201164	-4.08617	4.39e-05	0.000488113	LOC102641678
10454	ENSMUSG00000036442	394.12	-1.04756	0.256377	-4.086	4.39e-05	0.000488152	Thap11
3484	ENSMUSG00000022035	696.926	-0.932602	0.228257	-4.08576	4.39e-05	0.000488374	Ccdc25
2602	ENSMUSG00000020525	414.581	-0.884554	0.216555	-4.08467	4.41e-05	0.000490366	Ppm1d
7326	ENSMUSG00000029363	2049.81	-0.81239	0.198901	-4.08439	4.42e-05	0.000490596	Rfc5
10003	ENSMUSG00000035049	1059.39	-0.72392	0.177246	-4.08427	4.42e-05	0.000490596	Rrp12
36824	ENSMUSG00000097317	183.461	1.14897	0.281431	4.08259	4.45e-05	0.000493861	NA
6024	ENSMUSG00000027187	1470.59	-0.869913	0.213101	-4.08217	4.46e-05	0.000494447	Cat
21633	ENSMUSG00000075276	1392.17	-0.917777	0.224892	-4.08097	4.48e-05	0.000496699	NA
338	ENSMUSG00000001910	4051.92	-0.84657	0.207452	-4.08079	4.49e-05	0.00049677	Nacc1
27444	ENSMUSG00000085008	410.294	1.35085	0.33117	4.07902	4.52e-05	0.000500276	Dbhos
1579	ENSMUSG00000015094	191.643	1.29554	0.31782	4.07633	4.58e-05	0.000505771	Npdc1
1	ENSMUSG00000000001	1592.17	-0.68115	0.167119	-4.07583	4.58e-05	0.000506545	Gnai3
9801	ENSMUSG00000034488	14.4264	2.44135	0.599012	4.07564	4.59e-05	0.000506664	Edil3
3684	ENSMUSG00000022378	1158.52	-0.89986	0.220819	-4.0751	4.6e-05	0.000507515	Fam49b
7213	ENSMUSG00000029168	104.655	1.36854	0.335846	4.0749	4.6e-05	0.000507644	Dpysl5
16572	ENSMUSG00000057388	695.026	-1.07731	0.264481	-4.07332	4.63e-05	0.000510788	Mrpl18
5173	ENSMUSG00000025572	252.44	1.32528	0.325401	4.07276	4.65e-05	0.000511711	Tmc6
1538	ENSMUSG00000014725	365.947	0.900429	0.22112	4.07212	4.66e-05	0.000512797	Adam28
2558	ENSMUSG00000020454	1085.68	-0.724449	0.177943	-4.07125	4.68e-05	0.000514091	Eif4enif1
26023	ENSMUSG00000083328	541.037	-0.93503	0.229662	-4.07133	4.67e-05	0.000514091	NA
7522	ENSMUSG00000029659	91.4038	2.14215	0.526324	4.07003	4.7e-05	0.000516484	Medag
25400	ENSMUSG00000082615	158.841	1.49502	0.36738	4.0694	4.71e-05	0.000517472	NA
31290	ENSMUSG00000089824	632.05	-0.74041	0.18195	-4.0693	4.72e-05	0.000517472	Rbm12
8903	ENSMUSG00000032187	3470.08	-0.62992	0.15484	-4.06819	4.74e-05	0.000519613	Smarca4
9200	ENSMUSG00000032714	98.107	1.77075	0.435424	4.06673	4.77e-05	0.000522574	Syde1
10073	ENSMUSG00000035247	6012.26	-0.74805	0.18396	-4.06637	4.78e-05	0.000523051	Hectd1
13647	ENSMUSG00000045672	36.0185	1.94315	0.477919	4.06587	4.79e-05	0.000523864	Col27a1
317	ENSMUSG00000001783	1515.43	-0.764411	0.188015	-4.0657	4.79e-05	0.000523916	Rtcb
2766	ENSMUSG00000020788	272.352	2.01216	0.49493	4.06555	4.79e-05	0.000523945	Atp2a3
14314	ENSMUSG00000048027	85.5864	1.67159	0.411211	4.06504	4.8e-05	0.000524755	Rgmb
5515	ENSMUSG00000026260	1194.19	-0.869177	0.213849	-4.06443	4.81e-05	0.000525812	Ndufa10
6364	ENSMUSG00000027774	1142.87	-0.690413	0.169915	-4.06327	4.84e-05	0.00052812	Gfm1
18013	ENSMUSG00000063576	1050.51	-0.738385	0.181747	-4.06271	4.85e-05	0.000529066	Klhdc3
42786	ENSMUSG00000103400	202.567	1.04564	0.257424	4.06195	4.87e-05	0.000530462	NA
2583	ENSMUSG00000020485	488.483	-1.13556	0.279592	-4.06149	4.88e-05	0.000531199	Supt4a
2584	ENSMUSG00000020485	488.483	-1.13556	0.279592	-4.06149	4.88e-05	0.000531199	Supt4b
13312	ENSMUSG00000044533	23552.1	-0.701961	0.172859	-4.06089	4.89e-05	0.000532234	Rps2
7491	ENSMUSG00000029617	813.517	-0.772038	0.190132	-4.06054	4.9e-05	0.000532707	Ccz1
2007	ENSMUSG00000018666	3874.03	-0.871871	0.214774	-4.05947	4.92e-05	0.000534838	Cbx1
20903	ENSMUSG00000073680	410.547	0.905599	0.223114	4.05891	4.93e-05	0.000535802	Tmem88b
27435	ENSMUSG00000084998	384.039	0.893209	0.220122	4.05779	4.95e-05	0.000538054	NA
2876	ENSMUSG00000020949	1322.54	-0.843346	0.207849	-4.05749	4.96e-05	0.000538417	Fkbp3
5206	ENSMUSG00000025651	2732.53	-0.665707	0.164158	-4.05529	5.01e-05	0.000543186	Uqcrc1
2850	ENSMUSG00000020910	257.37	-1.06761	0.263318	-4.05446	5.03e-05	0.000544787	Adprm
9805	ENSMUSG00000034518	1477.09	-0.893415	0.220376	-4.05405	5.03e-05	0.000545416	Hmgxb4
2992	ENSMUSG00000021188	514.191	0.926365	0.228515	4.05385	5.04e-05	0.000545562	Trip11
477	ENSMUSG00000002767	642.188	-0.758238	0.187105	-4.05247	5.07e-05	0.000548216	Mrpl2
5731	ENSMUSG00000026640	162.613	1.64715	0.406461	4.05243	5.07e-05	0.000548216	Plxna2
37042	ENSMUSG00000097545	57.4589	1.67497	0.413379	4.0519	5.08e-05	0.000549126	Mir124a-1hg
31435	ENSMUSG00000090019	384.788	1.44657	0.357108	4.05078	5.1e-05	0.000551433	Gimap1
697	ENSMUSG00000004270	952.187	1.41389	0.349108	4.05	5.12e-05	0.000552932	Lpcat3
1962	ENSMUSG00000018446	3561.08	-1.12447	0.277711	-4.04906	5.14e-05	0.000554689	C1qbp
45765	ENSMUSG00000106416	550.791	-1.02998	0.254379	-4.04898	5.14e-05	0.000554689	NA
26084	ENSMUSG00000083394	1603.85	-0.975171	0.240865	-4.04861	5.15e-05	0.000555229	NA
130	ENSMUSG00000000740	10771.6	-0.833945	0.206	-4.04828	5.16e-05	0.000555675	Rpl13
16802	ENSMUSG00000058446	1176.73	-0.776092	0.191779	-4.04681	5.19e-05	0.000558855	Znrf2
34668	ENSMUSG00000094936	92.5329	1.26399	0.312524	4.04448	5.24e-05	0.000564107	Rbm4
20671	ENSMUSG00000072893	115.895	1.27276	0.314816	4.04287	5.28e-05	0.000567647	4933439C10Rik
19344	ENSMUSG00000066652	777.231	-1.22006	0.301801	-4.04261	5.29e-05	0.000567943	Lefty2
15972	ENSMUSG00000054675	21.8519	2.38251	0.589674	4.04038	5.34e-05	0.000573028	Tmem119
15224	ENSMUSG00000051379	91.9698	2.04333	0.505795	4.03985	5.35e-05	0.000573986	Flrt3
9588	ENSMUSG00000033931	1243.73	-0.709284	0.175596	-4.03928	5.36e-05	0.000575023	Rbm34
10798	ENSMUSG00000037361	485.017	-1.02736	0.254366	-4.0389	5.37e-05	0.000575617	Sf3b6
12127	ENSMUSG00000040667	3195.8	-0.746253	0.18481	-4.03794	5.39e-05	0.000577625	Nup88
17808	ENSMUSG00000062683	1575.47	-0.818979	0.202883	-4.0367	5.42e-05	0.000580343	Atp5g2
17128	ENSMUSG00000059796	21645.7	-1.00924	0.250041	-4.03629	5.43e-05	0.000581016	Eif4a1
13452	ENSMUSG00000045019	301.297	0.935435	0.231774	4.03597	5.44e-05	0.000581458	Acer1
11839	ENSMUSG00000039953	1758.94	0.891449	0.220907	4.03541	5.45e-05	0.000582155	Clstn1
32343	ENSMUSG00000091845	410.971	-1.01997	0.25275	-4.0355	5.45e-05	0.000582155	NA
1299	ENSMUSG00000009927	8168.88	-0.792134	0.196328	-4.03475	5.47e-05	0.000583251	Rps25
15396	ENSMUSG00000052144	2110.31	-0.825499	0.2046	-4.03469	5.47e-05	0.000583251	Ppp4r2
7494	ENSMUSG00000029621	803.302	-0.688755	0.170724	-4.03432	5.48e-05	0.000583676	Arpc1a
17602	ENSMUSG00000061878	21.8756	2.06187	0.511091	4.03424	5.48e-05	0.000583676	Sphk1
462	ENSMUSG00000002660	740.497	-1.04088	0.258117	-4.03258	5.52e-05	0.000586897	Clpp
5573	ENSMUSG00000026377	1185.84	-1.24906	0.309738	-4.03265	5.52e-05	0.000586897	Nifk
6812	ENSMUSG00000028542	97.0053	1.93397	0.479591	4.03253	5.52e-05	0.000586897	Slc6a9
9710	ENSMUSG00000034258	68.6864	1.57973	0.391794	4.03205	5.53e-05	0.000587764	Mfsd7c
15584	ENSMUSG00000052957	104.686	1.98285	0.491845	4.03145	5.54e-05	0.00058892	Gas1
4656	ENSMUSG00000024646	673.929	-1.26225	0.31313	-4.03109	5.55e-05	0.000589403	Cyb5a
4766	ENSMUSG00000024841	924.372	-0.757143	0.187831	-4.03098	5.55e-05	0.000589403	Eif1ad
35461	ENSMUSG00000095847	1476.85	-0.854239	0.211957	-4.03024	5.57e-05	0.000590903	LOC108168114
10432	ENSMUSG00000036371	11390.7	-0.939573	0.23319	-4.02921	5.6e-05	0.000593155	Serbp1
20815	ENSMUSG00000073411	1034.46	0.753906	0.187126	4.02887	5.6e-05	0.000593665	H2-D1
20816	ENSMUSG00000073411	1034.46	0.753906	0.187126	4.02887	5.6e-05	0.000593665	H2-L
379	ENSMUSG00000002102	2421.24	-0.96033	0.238406	-4.02812	5.62e-05	0.000594508	Psmc3
3775	ENSMUSG00000022516	402.019	-0.895671	0.222351	-4.02818	5.62e-05	0.000594508	Nudt16l1
35182	ENSMUSG00000095524	1074.28	-0.965501	0.239677	-4.02835	5.62e-05	0.000594508	NA
16912	ENSMUSG00000058905	1972.57	-0.817737	0.203059	-4.0271	5.65e-05	0.000596402	Gm10051
23249	ENSMUSG00000079297	795.088	-0.815097	0.202396	-4.02723	5.64e-05	0.000596402	NA
6125	ENSMUSG00000027349	525.646	-0.930723	0.231148	-4.02653	5.66e-05	0.000597109	Fam98b
8030	ENSMUSG00000030659	59.4903	1.58955	0.394774	4.02648	5.66e-05	0.000597109	Nucb2
12547	ENSMUSG00000041958	786.187	0.916962	0.227737	4.0264	5.66e-05	0.000597109	Pigs
3256	ENSMUSG00000021660	5186.53	-0.855465	0.212505	-4.02562	5.68e-05	0.000597703	Btf3
6901	ENSMUSG00000028675	913.495	-0.898039	0.223078	-4.02567	5.68e-05	0.000597703	Pnrc2
17181	ENSMUSG00000059995	1291.62	-0.708517	0.175991	-4.02587	5.68e-05	0.000597703	Atxn7l3
17604	ENSMUSG00000061887	1110.64	-0.701724	0.174304	-4.02586	5.68e-05	0.000597703	Ssbp3
11935	ENSMUSG00000040195	853.44	1.12644	0.279852	4.02512	5.69e-05	0.000598609	1700012D01Rik
11936	ENSMUSG00000040195	853.44	1.12644	0.279852	4.02512	5.69e-05	0.000598609	Nemp1
16787	ENSMUSG00000058392	2173.06	-0.645624	0.16041	-4.02485	5.7e-05	0.000598964	Rrp1b
6172	ENSMUSG00000027422	4711.71	0.689339	0.171363	4.02269	5.75e-05	0.000604124	Rrbp1
20262	ENSMUSG00000070934	793.647	-0.925219	0.230151	-4.02005	5.82e-05	0.00061057	Rraga
6464	ENSMUSG00000027947	56.6096	1.782	0.443375	4.01917	5.84e-05	0.000612517	Il6ra
2370	ENSMUSG00000020140	247.138	1.00189	0.249398	4.01723	5.89e-05	0.000617199	Lgr5
7602	ENSMUSG00000029810	18.0892	2.42584	0.604005	4.01626	5.91e-05	0.000619397	Tmem176b
16608	ENSMUSG00000057554	115.379	1.16153	0.289253	4.01563	5.93e-05	0.000620674	Lgals8
10661	ENSMUSG00000037003	76.6768	1.41523	0.352472	4.01515	5.94e-05	0.000621595	Tns2
17726	ENSMUSG00000062328	5444.47	-0.802505	0.199929	-4.01395	5.97e-05	0.000624395	Rpl17
17727	ENSMUSG00000062328	5444.47	-0.802505	0.199929	-4.01395	5.97e-05	0.000624395	Gm10362
909	ENSMUSG00000005802	286.628	1.04035	0.259229	4.01324	5.99e-05	0.000625907	Slc30a4
1509	ENSMUSG00000014361	100.903	1.48581	0.370362	4.01178	6.03e-05	0.000628823	Mertk
1783	ENSMUSG00000016946	857.267	-0.700634	0.174635	-4.01198	6.02e-05	0.000628823	Kctd5
7917	ENSMUSG00000030432	6257.89	-0.843815	0.210337	-4.01173	6.03e-05	0.000628823	Rpl28
11042	ENSMUSG00000038007	442.922	-1.25928	0.313937	-4.01125	6.04e-05	0.000629757	Acer2
18027	ENSMUSG00000063646	51.1603	2.26308	0.564215	4.01103	6.05e-05	0.000629983	Jakmip1
9663	ENSMUSG00000034152	480.856	-0.768103	0.191528	-4.01039	6.06e-05	0.000631323	Exoc3
3526	ENSMUSG00000022111	706.89	-1.0309	0.257115	-4.00947	6.09e-05	0.000633407	Uchl3
13726	ENSMUSG00000045983	10988.6	-0.571843	0.142644	-4.00888	6.1e-05	0.000634629	Eif4g1
28724	ENSMUSG00000086567	501.763	-0.847782	0.211494	-4.00854	6.11e-05	0.000635171	NA
7441	ENSMUSG00000029535	274.427	-0.912284	0.2276	-4.00829	6.12e-05	0.000635494	Triap1
14791	ENSMUSG00000049807	238.341	1.07679	0.268703	4.00736	6.14e-05	0.000637615	Arhgap23
3422	ENSMUSG00000021944	75.1244	2.0847	0.520366	4.00622	6.17e-05	0.000640342	Gata4
1297	ENSMUSG00000009905	386.811	0.869976	0.217244	4.0046	6.21e-05	0.000644363	Kdsr
3464	ENSMUSG00000022009	808.075	-0.881959	0.220309	-4.00328	6.25e-05	0.000647217	Nufip1
21141	ENSMUSG00000074221	3312.08	-0.926904	0.231528	-4.00341	6.24e-05	0.000647217	Zfp568
8252	ENSMUSG00000031098	11.9428	2.41593	0.60373	4.00168	6.29e-05	0.000651257	Syt8
1448	ENSMUSG00000013415	5958.54	-0.893279	0.223238	-4.00146	6.3e-05	0.000651485	Igf2bp1
18069	ENSMUSG00000063802	429.69	-1.00469	0.251117	-4.0009	6.31e-05	0.00065264	Hspbp1
11337	ENSMUSG00000038646	486.925	-0.934571	0.233616	-4.00046	6.32e-05	0.000653478	Fam103a1
9862	ENSMUSG00000034673	618.36	-1.06447	0.266103	-4.00022	6.33e-05	0.000653767	Pbx2
5398	ENSMUSG00000026068	19.8517	2.40139	0.600354	3.99996	6.34e-05	0.000654126	Il18rap
9718	ENSMUSG00000034275	208.64	1.49342	0.373375	3.99977	6.34e-05	0.000654261	Igsf9b
3750	ENSMUSG00000022476	287.975	-0.966764	0.241757	-3.99891	6.36e-05	0.000656275	Polr3h
3897	ENSMUSG00000022722	174.894	-1.12825	0.282163	-3.99857	6.37e-05	0.00065683	Arl6
20527	ENSMUSG00000072082	3152.93	-0.592428	0.148185	-3.9979	6.39e-05	0.000658311	Ccnf
12816	ENSMUSG00000042729	969.958	-0.848361	0.212254	-3.99691	6.42e-05	0.000660696	Wdr74
6788	ENSMUSG00000028495	10889.2	-0.839718	0.21012	-3.99638	6.43e-05	0.000661048	Rps6
6789	ENSMUSG00000028495	10889.2	-0.839718	0.21012	-3.99638	6.43e-05	0.000661048	LOC105244208
13274	ENSMUSG00000044393	853.875	1.32696	0.332026	3.99656	6.43e-05	0.000661048	Dsg2
22887	ENSMUSG00000078521	277.172	-0.959385	0.240062	-3.9964	6.43e-05	0.000661048	Aunip
3644	ENSMUSG00000022314	4194.85	-0.718327	0.179793	-3.9953	6.46e-05	0.000663685	Rad21
35617	ENSMUSG00000096003	160.36	1.63483	0.409355	3.99366	6.51e-05	0.000667907	Gm3500
17192	ENSMUSG00000060036	18760.2	-0.682387	0.170889	-3.99317	6.52e-05	0.000668917	Rpl3
15091	ENSMUSG00000050931	129.954	1.33231	0.333815	3.99116	6.57e-05	0.000673833	Sgms2
15369	ENSMUSG00000052005	40.391	1.74043	0.436057	3.99128	6.57e-05	0.000673833	NA
6470	ENSMUSG00000027955	405.907	1.33443	0.334398	3.99054	6.59e-05	0.000675226	Fam198b
12486	ENSMUSG00000041773	3467.28	-1.02695	0.257423	-3.98935	6.63e-05	0.000678236	Enc1
6037	ENSMUSG00000027204	292.03	1.3105	0.328617	3.98792	6.67e-05	0.000681935	Fbn1
10410	ENSMUSG00000036295	9.26403	2.40859	0.604015	3.98763	6.67e-05	0.000682078	Lrrn3
12569	ENSMUSG00000042043	636.95	-0.793245	0.198928	-3.9876	6.67e-05	0.000682078	Tbca
12191	ENSMUSG00000040824	1267.75	-0.855005	0.214475	-3.98651	6.71e-05	0.000684834	Snrpd2
6826	ENSMUSG00000028560	2150.93	-0.661545	0.165966	-3.98602	6.72e-05	0.000685079	Usp1
22875	ENSMUSG00000078508	49.3118	2.30205	0.577526	3.98605	6.72e-05	0.000685079	Gm13128
33802	ENSMUSG00000094017	573.702	-1.01039	0.253468	-3.98625	6.71e-05	0.000685079	NA
7829	ENSMUSG00000030275	12533.1	-1.22838	0.308189	-3.98578	6.73e-05	0.00068509	Etnk1
9765	ENSMUSG00000034403	317.62	-0.96334	0.241696	-3.98575	6.73e-05	0.00068509	Pja1
16302	ENSMUSG00000056185	32.6001	2.07046	0.519502	3.98548	6.73e-05	0.00068548	Snx32
5720	ENSMUSG00000026622	1166.03	-0.765613	0.19228	-3.98176	6.84e-05	0.000695921	Nek2
19343	ENSMUSG00000066647	627.274	0.967446	0.24299	3.98143	6.85e-05	0.000696487	Gm5113
3411	ENSMUSG00000021927	949.008	-0.828268	0.208091	-3.98031	6.88e-05	0.000699258	NA
36292	ENSMUSG00000096770	280.94	1.11665	0.280551	3.98022	6.89e-05	0.000699258	Amy2a4
3413	ENSMUSG00000021929	1809.35	-0.777179	0.19529	-3.97962	6.9e-05	0.000700212	Kpna3
15173	ENSMUSG00000051220	754.41	-0.826854	0.207767	-3.97971	6.9e-05	0.000700212	Ercc6l
6843	ENSMUSG00000028587	820.705	-0.766651	0.192671	-3.97908	6.92e-05	0.000701429	Orc1
7227	ENSMUSG00000029188	26.7802	2.36549	0.594513	3.97887	6.92e-05	0.000701637	Slc34a2
675	ENSMUSG00000004070	232.95	-1.0317	0.259432	-3.97676	6.99e-05	0.000707509	Hmox2
1215	ENSMUSG00000008892	1740.66	-0.931907	0.23435	-3.97657	6.99e-05	0.000707666	Vdac3
10342	ENSMUSG00000036093	985.678	-0.733939	0.184591	-3.97602	7.01e-05	0.000708911	Arl5a
3627	ENSMUSG00000022286	214.71	-1.61181	0.405492	-3.97494	7.04e-05	0.00071173	Grhl2
6938	ENSMUSG00000028729	1435.33	-0.884077	0.222432	-3.97459	7.05e-05	0.000712359	Ebna1bp2
7428	ENSMUSG00000029510	47.5758	1.92191	0.483629	3.97394	7.07e-05	0.000713922	Gpc2
5	ENSMUSG00000000037	347.265	-1.58223	0.398248	-3.97299	7.1e-05	0.000716376	Scml2
27984	ENSMUSG00000085666	279.198	-0.949554	0.239011	-3.97285	7.1e-05	0.000716385	NA
14121	ENSMUSG00000047379	166.309	1.17405	0.295605	3.97169	7.14e-05	0.000719472	B4gat1
3787	ENSMUSG00000022536	1743.43	-0.675299	0.170098	-3.97005	7.19e-05	0.00072404	Glyr1
14976	ENSMUSG00000050530	155.601	1.20941	0.304695	3.96924	7.21e-05	0.000726096	Fam171a1
11824	ENSMUSG00000039901	351.842	-0.852108	0.214687	-3.96907	7.22e-05	0.000726212	9130011E15Rik
13722	ENSMUSG00000045969	746.469	-0.748929	0.188776	-3.96728	7.27e-05	0.000731281	Ing1
18010	ENSMUSG00000063558	42.4535	1.71337	0.431897	3.96708	7.28e-05	0.000731504	Aox1
7821	ENSMUSG00000030263	505.676	-1.07045	0.269881	-3.96639	7.3e-05	0.000733185	Lrmp
534	ENSMUSG00000003072	1286.52	-0.725129	0.182831	-3.96612	7.31e-05	0.000733615	Atp5d
17505	ENSMUSG00000061458	1500.99	-0.717724	0.181001	-3.96531	7.33e-05	0.000735718	Nol10
7217	ENSMUSG00000029174	960.158	-0.677956	0.171027	-3.96403	7.37e-05	0.000739257	Tbc1d1
14112	ENSMUSG00000047347	169.891	-1.02406	0.258364	-3.96362	7.38e-05	0.000740104	NA
3987	ENSMUSG00000022863	453.973	-0.980469	0.247391	-3.96323	7.39e-05	0.00074048	Btg3
8876	ENSMUSG00000032116	3661.1	0.666417	0.168148	3.96327	7.39e-05	0.00074048	Stt3a
150	ENSMUSG00000000861	99.5703	-2.05953	0.519767	-3.96242	7.42e-05	0.000742607	Bcl11a
32064	ENSMUSG00000091269	1277.7	-1.10059	0.277864	-3.96091	7.47e-05	0.000746908	NA
13631	ENSMUSG00000045624	852.84	-0.732536	0.185046	-3.95867	7.54e-05	0.00075353	Esf1
17963	ENSMUSG00000063358	3058.64	-0.664216	0.167856	-3.95705	7.59e-05	0.000758227	Mapk1
696	ENSMUSG00000004268	1864.06	-0.903124	0.228269	-3.95641	7.61e-05	0.000759425	Emg1
849	ENSMUSG00000005374	845.809	0.860261	0.217431	3.95649	7.61e-05	0.000759425	Tbl2
3518	ENSMUSG00000022101	20.1701	2.19784	0.555562	3.95606	7.62e-05	0.000759897	Fgf17
9233	ENSMUSG00000032802	1009.61	-1.56124	0.394655	-3.95596	7.62e-05	0.000759897	Srxn1
12705	ENSMUSG00000042426	784.399	-0.773755	0.195597	-3.95586	7.63e-05	0.000759897	Dhx29
8818	ENSMUSG00000032026	384.135	-0.815973	0.206296	-3.95535	7.64e-05	0.000761108	Rexo2
1759	ENSMUSG00000016534	889.806	1.30637	0.330334	3.95471	7.66e-05	0.000762724	Lamp2
8096	ENSMUSG00000030762	14.278	2.38792	0.603937	3.95393	7.69e-05	0.000764365	Aqp8
17047	ENSMUSG00000059436	863.109	-0.866749	0.219211	-3.95395	7.69e-05	0.000764365	Max
16609	ENSMUSG00000057561	2609.8	-0.948018	0.239819	-3.95306	7.72e-05	0.000766715	Eif1a
17510	ENSMUSG00000061477	9220.06	-0.796247	0.201453	-3.95253	7.73e-05	0.000768002	Rps7
1029	ENSMUSG00000006498	5666.44	-0.785004	0.19864	-3.95188	7.75e-05	0.00076965	Ptbp1
5652	ENSMUSG00000026511	720.75	-0.860006	0.217663	-3.95109	7.78e-05	0.000771709	Srp9
10165	ENSMUSG00000035517	53.4191	1.79317	0.453854	3.95098	7.78e-05	0.000771709	Tdrd7
3	ENSMUSG00000000028	698.785	-0.81975	0.207496	-3.95067	7.79e-05	0.000771894	Cdc45
6775	ENSMUSG00000028469	50.8455	1.79049	0.453213	3.95066	7.79e-05	0.000771894	Npr2
43724	ENSMUSG00000104360	157.275	-1.334	0.337697	-3.95029	7.81e-05	0.000772646	NA
10514	ENSMUSG00000036606	2707.24	1.40147	0.354875	3.94919	7.84e-05	0.000775778	Plxnb2
11211	ENSMUSG00000038366	3353.15	-0.796404	0.201726	-3.94794	7.88e-05	0.00077943	Lasp1
11893	ENSMUSG00000040084	2765.87	-0.639485	0.161991	-3.94765	7.89e-05	0.000779951	Bub1b
517	ENSMUSG00000002983	85.5539	1.48064	0.375162	3.94667	7.92e-05	0.000782722	Relb
12289	ENSMUSG00000041164	1541.84	-0.638317	0.161832	-3.94431	8e-05	0.000790012	Zmiz2
2651	ENSMUSG00000020611	960.593	-0.750301	0.19035	-3.9417	8.09e-05	0.000797354	Gna13
9799	ENSMUSG00000034486	375.609	-1.59706	0.405161	-3.94179	8.09e-05	0.000797354	Gbx2
16849	ENSMUSG00000058624	61.845	1.71382	0.434769	3.9419	8.08e-05	0.000797354	Gda
37340	ENSMUSG00000097852	87.8163	1.25554	0.318564	3.94124	8.11e-05	0.000798463	4933405D12Rik
1177	ENSMUSG00000008333	891.639	-0.839944	0.213197	-3.93975	8.16e-05	0.000802684	Snrpb2
11079	ENSMUSG00000038074	57.8019	1.96194	0.497991	3.93971	8.16e-05	0.000802684	Fkbp14
12880	ENSMUSG00000042961	9.67645	2.37488	0.602929	3.9389	8.19e-05	0.000804952	Egflam
1116	ENSMUSG00000007564	2793.45	-0.696623	0.176912	-3.93769	8.23e-05	0.000808586	Ppp2r1a
6388	ENSMUSG00000027810	1566.75	-0.827823	0.210315	-3.9361	8.28e-05	0.000813498	Eif2a
1657	ENSMUSG00000015671	1932.25	-0.906253	0.230269	-3.93563	8.3e-05	0.000814661	Psma2
34233	ENSMUSG00000094497	2891.2	-0.844424	0.21461	-3.93469	8.33e-05	0.000817393	NA
6095	ENSMUSG00000027305	271.101	-0.856755	0.21777	-3.93422	8.35e-05	0.000818552	Ndufaf1
4611	ENSMUSG00000024556	934.787	-0.786929	0.200168	-3.93135	8.45e-05	0.00082794	Me2
10418	ENSMUSG00000036315	404.844	-0.816632	0.207822	-3.92948	8.51e-05	0.000833971	Znrd1
5612	ENSMUSG00000026437	131.268	1.22319	0.31133	3.9289	8.53e-05	0.000835044	Cdk18
11168	ENSMUSG00000038260	154.028	1.29824	0.330425	3.92899	8.53e-05	0.000835044	Trpm4
3723	ENSMUSG00000022437	1962.49	-0.7783	0.19811	-3.92863	8.54e-05	0.000835074	Samm50
13254	ENSMUSG00000044337	73.9435	2.10933	0.536906	3.92868	8.54e-05	0.000835074	Ackr3
376	ENSMUSG00000002076	584.12	-1.0605	0.270024	-3.92743	8.59e-05	0.000838822	Hsf2bp
5846	ENSMUSG00000026827	1988.12	-0.708336	0.180405	-3.92637	8.62e-05	0.000842063	Gpd2
24335	ENSMUSG00000081406	7405.91	-0.841367	0.214311	-3.92592	8.64e-05	0.000843163	NA
5260	ENSMUSG00000025794	9804.97	-0.801329	0.204123	-3.92571	8.65e-05	0.000843448	Rpl14
419	ENSMUSG00000002341	106.948	1.32465	0.33752	3.92467	8.69e-05	0.000846512	Ncan
26750	ENSMUSG00000084159	505.608	-0.902277	0.229904	-3.92458	8.69e-05	0.000846512	NA
5384	ENSMUSG00000026037	1484.4	-0.753604	0.192035	-3.92431	8.7e-05	0.00084654	Orc2
13656	ENSMUSG00000045694	292.206	-1.0384	0.264604	-3.92435	8.7e-05	0.00084654	Gm4997
19204	ENSMUSG00000065990	584.394	-0.854491	0.217772	-3.92379	8.72e-05	0.000847911	Aurkaip1
39448	ENSMUSG00000100009	19.1814	2.22844	0.568025	3.92313	8.74e-05	0.000849766	Gm7967
9800	ENSMUSG00000034487	383.816	0.963747	0.245676	3.92283	8.75e-05	0.000850371	Kdelc2
10421	ENSMUSG00000036327	736.701	0.840504	0.214283	3.9224	8.77e-05	0.000851426	Qsox2
1022	ENSMUSG00000006464	585.667	0.806355	0.205613	3.92171	8.79e-05	0.000853419	Bbs1
42222	ENSMUSG00000102813	371.891	1.20951	0.308502	3.92059	8.83e-05	0.000856762	NA
45165	ENSMUSG00000105814	114.492	-1.18121	0.30129	-3.92051	8.84e-05	0.000856762	Mir703
15246	ENSMUSG00000051457	84.6661	1.28138	0.326915	3.91962	8.87e-05	0.000859472	Spn
4180	ENSMUSG00000023393	221.52	2.00006	0.510374	3.91881	8.9e-05	0.000861883	Slc17a9
17709	ENSMUSG00000062270	2649.62	-0.723932	0.18475	-3.91845	8.91e-05	0.000862706	Morf4l1
17710	ENSMUSG00000062270	2649.62	-0.723932	0.18475	-3.91845	8.91e-05	0.000862706	Morf4l1b
23104	ENSMUSG00000078974	869.658	-0.795321	0.203009	-3.91766	8.94e-05	0.000865077	Sec61g
23105	ENSMUSG00000078974	869.658	-0.795321	0.203009	-3.91766	8.94e-05	0.000865077	Gm4184
23106	ENSMUSG00000078974	869.658	-0.795321	0.203009	-3.91766	8.94e-05	0.000865077	LOC102637269
8083	ENSMUSG00000030744	12989.3	-0.772841	0.197323	-3.91664	8.98e-05	0.000868281	Rps3
31587	ENSMUSG00000090235	382.874	1.03948	0.265444	3.91602	9e-05	0.000870059	LOC102637720
2446	ENSMUSG00000020267	1934.82	-0.770263	0.196717	-3.91559	9.02e-05	0.000871122	Hint1
5218	ENSMUSG00000025726	462.563	0.869695	0.222148	3.91494	9.04e-05	0.000873004	Slc28a1
29161	ENSMUSG00000087095	117.964	1.2374	0.316089	3.9147	9.05e-05	0.000873394	Emx2os
31259	ENSMUSG00000089788	709.043	1.18318	0.302365	3.91308	9.11e-05	0.000878828	NA
7620	ENSMUSG00000029836	4016.56	-0.915704	0.234049	-3.91245	9.14e-05	0.000880662	Cbx3
10364	ENSMUSG00000036155	180.962	1.4312	0.365873	3.91172	9.16e-05	0.000882829	Mgat5
17873	ENSMUSG00000062949	540.618	0.72138	0.184429	3.91142	9.18e-05	0.000883479	Atp11c
3907	ENSMUSG00000022751	666.983	-1.00514	0.257014	-3.91083	9.2e-05	0.000884675	Nit2
3984	ENSMUSG00000022858	4189.68	-0.768261	0.196444	-3.91084	9.2e-05	0.000884675	Tra2b
364	ENSMUSG00000002028	2539.15	0.71669	0.183289	3.91016	9.22e-05	0.000886656	Kmt2a
4424	ENSMUSG00000024218	342.561	-0.929798	0.237843	-3.90929	9.26e-05	0.000889377	Taf11
40116	ENSMUSG00000100690	123.266	-1.27896	0.327189	-3.90894	9.27e-05	0.0008902	NA
9004	ENSMUSG00000032353	98.2933	1.43221	0.366469	3.90815	9.3e-05	0.00089264	Tmed3
23353	ENSMUSG00000079507	64.7177	1.52693	0.390749	3.90771	9.32e-05	0.00089377	H2-Q1
2611	ENSMUSG00000020538	1178.17	1.0169	0.260269	3.90713	9.34e-05	0.000895455	Srebf1
2906	ENSMUSG00000021023	429.652	-0.932453	0.238806	-3.90464	9.44e-05	0.000903792	1110008L16Rik
4319	ENSMUSG00000024053	80.0924	1.82016	0.466155	3.90461	9.44e-05	0.000903792	Emilin2
7997	ENSMUSG00000030603	2099.22	-0.868554	0.222449	-3.9045	9.44e-05	0.000903792	Psmc4
10818	ENSMUSG00000037411	260.529	1.46027	0.37404	3.90405	9.46e-05	0.000905007	Serpine1
5572	ENSMUSG00000026374	1524.35	-0.784565	0.200989	-3.90352	9.48e-05	0.000906491	Tsn
1001	ENSMUSG00000006373	1892.96	-0.802144	0.205511	-3.90318	9.49e-05	0.000906828	Pgrmc1
10366	ENSMUSG00000036160	841.976	-0.750743	0.192335	-3.9033	9.49e-05	0.000906828	Surf6
2429	ENSMUSG00000020238	1306.78	0.778373	0.199501	3.90159	9.56e-05	0.000912313	Ncln
1557	ENSMUSG00000014859	1704.07	-0.969234	0.248458	-3.90099	9.58e-05	0.000913602	E2f4
11751	ENSMUSG00000039704	349.811	0.834453	0.213908	3.901	9.58e-05	0.000913602	Lmbrd2
9264	ENSMUSG00000032883	1095.88	1.24285	0.318638	3.90049	9.6e-05	0.000915011	Acsl3
148	ENSMUSG00000000827	924.841	-0.695769	0.178427	-3.89945	9.64e-05	0.000918447	Tpd52l2
4811	ENSMUSG00000024912	50.7553	1.53165	0.392825	3.89908	9.66e-05	0.000919398	Fosl1
3726	ENSMUSG00000022440	73.3004	1.55139	0.397901	3.89894	9.66e-05	0.000919409	C1qtnf6
132	ENSMUSG00000000751	4094.58	-1.12901	0.289688	-3.89733	9.73e-05	0.000924967	Rpa1
5724	ENSMUSG00000026628	48.1535	1.68523	0.432418	3.89723	9.73e-05	0.000924967	Atf3
33720	ENSMUSG00000093931	280.727	1.07448	0.275731	3.89686	9.74e-05	0.000925879	Amy2a3
13871	ENSMUSG00000046500	32.7444	-1.86883	0.479709	-3.89576	9.79e-05	0.000929582	Fam19a4
18241	ENSMUSG00000064367	28631.5	0.70058	0.179837	3.89564	9.79e-05	0.000929582	ND5
1841	ENSMUSG00000017499	914.491	-0.836222	0.214666	-3.89546	9.8e-05	0.000929765	Cdc6
5282	ENSMUSG00000025862	1477.7	-0.769618	0.197596	-3.8949	9.82e-05	0.000931425	Stag2
6779	ENSMUSG00000028478	1705.92	-0.941603	0.241772	-3.89459	9.84e-05	0.000931644	Clta
7991	ENSMUSG00000030591	1796.44	-0.712654	0.182984	-3.89463	9.83e-05	0.000931644	Psmd8
5637	ENSMUSG00000026484	1561.03	-0.746915	0.191805	-3.89414	9.85e-05	0.000932865	Rnf2
6897	ENSMUSG00000028670	589.403	-0.757592	0.194727	-3.89054	0.000100022	0.000946002	Lypla2
12040	ENSMUSG00000040466	458.857	-1.02054	0.262317	-3.8905	0.000100039	0.000946002	Blvrb
19331	ENSMUSG00000066592	718.349	-0.993641	0.255453	-3.88971	0.000100363	0.000948567	NA
6746	ENSMUSG00000028433	2659.08	-0.586562	0.15082	-3.88916	0.000100591	0.000950227	Ubap2
18125	ENSMUSG00000064030	629.523	-0.963621	0.247816	-3.88845	0.000100887	0.000952522	Pym1
17887	ENSMUSG00000063015	1374.64	-0.834216	0.214562	-3.88799	0.000101079	0.000953829	Ccni
12254	ENSMUSG00000041037	301.285	0.954575	0.24555	3.8875	0.00010128	0.000955233	Irgq
13666	ENSMUSG00000045746	33.0741	1.73552	0.446557	3.88645	0.000101722	0.000958729	NA
17993	ENSMUSG00000063480	2884.27	-0.912748	0.234859	-3.88636	0.000101758	0.000958729	Nhp2l1
17994	ENSMUSG00000063480	2884.27	-0.912748	0.234859	-3.88636	0.000101758	0.000958729	LOC100862468
4793	ENSMUSG00000024887	23.0174	2.08519	0.536568	3.88616	0.000101841	0.000959015	Asah2
8049	ENSMUSG00000030689	650.954	-0.808158	0.208042	-3.88459	0.000102504	0.000964754	Ino80e
19896	ENSMUSG00000069540	159.683	1.17278	0.301956	3.88393	0.000102781	0.00096685	NA
4628	ENSMUSG00000024588	433.483	-0.785292	0.202232	-3.88313	0.00010312	0.000969536	Fech
568	ENSMUSG00000003316	4282.92	0.962099	0.247813	3.88236	0.000103449	0.000972114	Glg1
15476	ENSMUSG00000052471	148.935	1.087	0.28	3.88214	0.00010354	0.000972461	Gm9881
6529	ENSMUSG00000028044	1147.89	-0.817551	0.210692	-3.88031	0.000104324	0.000979316	Cks1b
36586	ENSMUSG00000097065	208.592	1.14464	0.295106	3.87876	0.000104991	0.000985068	A630075F10Rik
4250	ENSMUSG00000023939	186.047	-1.00648	0.259564	-3.87756	0.000105508	0.000989225	Mrpl14
6836	ENSMUSG00000028577	2143.15	-0.753784	0.194401	-3.87748	0.000105544	0.000989225	Plaa
46564	ENSMUSG00000107215	18.872	2.02972	0.52362	3.87632	0.000106048	0.000993428	NA
11446	ENSMUSG00000038900	11564.1	-0.697442	0.179976	-3.8752	0.000106536	0.000997483	Rpl12
8283	ENSMUSG00000031150	235.682	-0.999012	0.257835	-3.87462	0.000106793	0.000999363	Ccdc120
8258	ENSMUSG00000031107	242.423	-0.961558	0.248202	-3.87409	0.000107024	0.00100101	Rbmx2
870	ENSMUSG00000005533	354.964	1.22867	0.317207	3.8734	0.000107325	0.0010033	Igf1r
360	ENSMUSG00000002014	686.193	0.730561	0.188634	3.87291	0.000107542	0.00100428	Ssr4
10632	ENSMUSG00000036940	2987.56	-0.63843	0.16484	-3.87303	0.000107489	0.00100428	Kdm1a
19376	ENSMUSG00000066800	276.66	0.97954	0.252955	3.87238	0.000107776	0.00100595	Rnasel
2476	ENSMUSG00000020315	7247.24	0.754055	0.194845	3.87003	0.000108821	0.00101517	Sptbn1
4538	ENSMUSG00000024422	3158.84	-0.795674	0.205746	-3.86726	0.000110067	0.00102627	Dhx16
9377	ENSMUSG00000033220	202.809	0.968826	0.250529	3.86713	0.000110125	0.00102627	Rac2
7950	ENSMUSG00000030513	1075.91	1.1783	0.304721	3.8668	0.000110271	0.0010271	Pcsk6
10578	ENSMUSG00000036822	1487.23	-0.915123	0.236669	-3.86667	0.00011033	0.00102712	Topors
7172	ENSMUSG00000029103	1411.34	1.31077	0.339058	3.86592	0.000110671	0.00102976	Lrpap1
17969	ENSMUSG00000063382	162.677	1.12258	0.290425	3.86529	0.000110956	0.00103188	Bcl9l
11173	ENSMUSG00000038274	4607.24	-0.845552	0.218858	-3.86346	0.000111791	0.0010391	Fau
11199	ENSMUSG00000038335	1340.39	-0.748023	0.193685	-3.86207	0.000112432	0.00104452	Tsr1
5497	ENSMUSG00000026234	27124.4	-1.04192	0.26995	-3.85966	0.000113544	0.00105432	Ncl
17333	ENSMUSG00000060636	6252.25	-0.762594	0.197609	-3.8591	0.000113803	0.00105617	Rpl35a
5381	ENSMUSG00000026034	1975.35	0.973849	0.252378	3.8587	0.000113992	0.00105689	Clk1
[truncated: 14,385 more rows]

## Sheet: Table S2b
Negative regulators of MAPK signalling are upregulated in mutant relative to control cells (adjusted p-value <0.05). baseMean= mean of normalized read count across all samples. log2 fold change= log2 Fold change between mutant and control ES cells . lfcSE = standard error of the log2 Fold Change. To transform the log2 fold change into standard fold change, simply calculate the 2 power of log2 fol…
	Row.names	baseMean	log2FoldChange	lfcSE	stat	pvalue	padj	SYMBOL
4407	ENSMUSG00000024190	335.571	-0.952536	0.227133	-4.19373	2.74e-05	0.000338974	Dusp1
2263	ENSMUSG00000019960	1425.87	-1.04002	0.320609	-3.24389	0.00117909	0.00683744	Dusp6
10738	ENSMUSG00000037211	180.217	-0.984226	0.331074	-2.97283	0.0029507	0.0140437	Spry1
4543	ENSMUSG00000024427	1017.49	-1.57619	0.279209	-5.64519	1.65e-08	7.91e-07	Spry4
6127	ENSMUSG00000027351	1271.61	-0.938978	0.225833	-4.15784	3.21e-05	0.000383182	Spred1
1225	ENSMUSG00000009073	1549.69	-0.690931	0.156101	-4.42617	9.59e-06	0.000147327	Nf2
35836	ENSMUSG00000096255	2849.63	-1.02093	0.29187	-3.49788	0.000468968	0.00327694	Dynlt1b
